# Supplementary material for: Author Correction: Environmental variability supports chimpanzee behavioural diversity
Source: Nat Commun. 2021 Jan 25;12:701. doi: 10.1038/s41467-021-21010-z (PMC7835341; doi:10.1038/s41467-021-21010-z)
Supplement: Supplementary file 1 — Supplementary Data 1 [file 41467_2021_21010_MOESM1_ESM.txt]

Row	Country	Site	Community	lat	long	Pan_tr_subspecies	Behavior	Category	Tool_use	Evidence_yn	obs.pos	refcdist	precip	habitat	ObsM	footprint	Data_Sources__References
1	Equatorial Guinea	Ayamiken	unspecified	2.116667	10.01667	troglodytes	accumulative_stone_throwing	communication	tool	0	0	71.4407324	58	forest	12	34	Heaton and Pickering 2006 Archaeological Analysis Does Not Support Intentionality in the Production of Brushed Ends on Chimpanzee Termiting Tools International Journal of Primatology 27: 1619-1633
2	Equatorial Guinea	Ayamiken	unspecified	2.116667	10.01667	troglodytes	algae_eating_without_tools	foraging algae	non_tool	0	0	71.4407324	58	forest	12	34	\Jones and Sabater Pi 1969 Sticks used by Chimpanzees in Rio Muni, West Africa Nature 223: 100-101\""
3	Equatorial Guinea	Ayamiken	unspecified	2.116667	10.01667	troglodytes	algae_fishing	foraging algae	tool	0	0	71.4407324	58	forest	12	34	\Sabater Pi 1974 An Elementary Industry of the Chimpanzees in the Okorobiko Mountains, Rio Muni (Republic of Equatorial Guinea), West Africa Primates 15: 351-364\""
4	Equatorial Guinea	Ayamiken	unspecified	2.116667	10.01667	troglodytes	algae_scooping	foraging algae	tool	0	0	71.4407324	58	forest	12	34
5	Equatorial Guinea	Ayamiken	unspecified	2.116667	10.01667	troglodytes	ant_dipping	foraging ants	tool	0	0	71.4407324	58	forest	12	34
6	Equatorial Guinea	Ayamiken	unspecified	2.116667	10.01667	troglodytes	ant_eating	foraging ants	unknown	0	0	71.4407324	58	forest	12	34
7	Equatorial Guinea	Ayamiken	unspecified	2.116667	10.01667	troglodytes	ant_eating_without_tools	foraging ants	non_tool	0	0	71.4407324	58	forest	12	34
8	Equatorial Guinea	Ayamiken	unspecified	2.116667	10.01667	troglodytes	ant_fishing	foraging ants	tool	0	0	71.4407324	58	forest	12	34
9	Equatorial Guinea	Ayamiken	unspecified	2.116667	10.01667	troglodytes	bathing	thermoregulation	non_tool	0	0	71.4407324	58	forest	12	34
10	Equatorial Guinea	Ayamiken	unspecified	2.116667	10.01667	troglodytes	cave_use	thermoregulation	non_tool	0	0	71.4407324	58	forest	12	34
11	Equatorial Guinea	Ayamiken	unspecified	2.116667	10.01667	troglodytes	fruit_cleaving	foraging fruit	tool	0	0	71.4407324	58	forest	12	34
12	Equatorial Guinea	Ayamiken	unspecified	2.116667	10.01667	troglodytes	ground_nest	ground protection	non_tool	0	0	71.4407324	58	forest	12	34
13	Equatorial Guinea	Ayamiken	unspecified	2.116667	10.01667	troglodytes	honey_eating	foraging honey	unknown	0	0	71.4407324	58	forest	12	34
14	Equatorial Guinea	Ayamiken	unspecified	2.116667	10.01667	troglodytes	honey_eating_without_tools	foraging honey	non_tool	0	0	71.4407324	58	forest	12	34
15	Equatorial Guinea	Ayamiken	unspecified	2.116667	10.01667	troglodytes	honey_extraction_with_tool	foraging honey	tool	0	0	71.4407324	58	forest	12	34
16	Equatorial Guinea	Ayamiken	unspecified	2.116667	10.01667	troglodytes	honey_extraction_with_toolset	foraging honey	tool	0	0	71.4407324	58	forest	12	34
17	Equatorial Guinea	Ayamiken	unspecified	2.116667	10.01667	troglodytes	leaf_clipping	communication	tool	0	0	71.4407324	58	forest	12	34
18	Equatorial Guinea	Ayamiken	unspecified	2.116667	10.01667	troglodytes	leaf_cushion	ground protection	non_tool	0	0	71.4407324	58	forest	12	34
19	Equatorial Guinea	Ayamiken	unspecified	2.116667	10.01667	troglodytes	leaf_sponge	water extraction	tool	0	0	71.4407324	58	forest	12	34
20	Equatorial Guinea	Ayamiken	unspecified	2.116667	10.01667	troglodytes	marrow_pick	foraging vertebrates	tool	0	0	71.4407324	58	forest	12	34
21	Equatorial Guinea	Ayamiken	unspecified	2.116667	10.01667	troglodytes	moss_sponge	water extraction	tool	0	0	71.4407324	58	forest	12	34
22	Equatorial Guinea	Ayamiken	unspecified	2.116667	10.01667	troglodytes	nut_cracking	foraging nuts	tool	0	0	71.4407324	58	forest	12	34
23	Equatorial Guinea	Ayamiken	unspecified	2.116667	10.01667	troglodytes	pestle_pounding	foraging pith	tool	0	0	71.4407324	58	forest	12	34
24	Equatorial Guinea	Ayamiken	unspecified	2.116667	10.01667	troglodytes	stone_throwing	communication	tool	0	0	71.4407324	58	forest	12	34
25	Equatorial Guinea	Ayamiken	unspecified	2.116667	10.01667	troglodytes	termite_eating	foraging termites	unknown	1	1	71.4407324	58	forest	12	34
26	Equatorial Guinea	Ayamiken	unspecified	2.116667	10.01667	troglodytes	termite_eating_without_tools	foraging termites	non_tool	0	0	71.4407324	58	forest	12	34
27	Equatorial Guinea	Ayamiken	unspecified	2.116667	10.01667	troglodytes	termite_fishing	foraging termites	tool	1	1	71.4407324	58	forest	12	34
28	Equatorial Guinea	Ayamiken	unspecified	2.116667	10.01667	troglodytes	termite_fishing_toolset	foraging termites	tool	0	0	71.4407324	58	forest	12	34
29	Equatorial Guinea	Ayamiken	unspecified	2.116667	10.01667	troglodytes	tool_assisted_hunting	foraging vertebrates	tool	0	0	71.4407324	58	forest	12	34
30	Equatorial Guinea	Ayamiken	unspecified	2.116667	10.01667	troglodytes	USO_digging	foraging	tool	0	0	71.4407324	58	forest	12	34
31	Equatorial Guinea	Ayamiken	unspecified	2.116667	10.01667	troglodytes	water_dipping	water extraction	tool	0	0	71.4407324	58	forest	12	34
32	Ivory Coast	Azagny	unspecified	5.228691	-4.872809	verus	accumulative_stone_throwing	communication	tool	0	0	112.3723336	92	forest	4	39	PanAf Data
33	Ivory Coast	Azagny	unspecified	5.228691	-4.872809	verus	algae_eating_without_tools	foraging algae	non_tool	0	0	112.3723336	92	forest	4	39	Boesch et al. 1994 Is Nut Cracking in Wild Chimpanzees a Cultural Behaviour? Journal of Human Evolution 26: 325-338
34	Ivory Coast	Azagny	unspecified	5.228691	-4.872809	verus	algae_fishing	foraging algae	tool	0	0	112.3723336	92	forest	4	39
35	Ivory Coast	Azagny	unspecified	5.228691	-4.872809	verus	algae_scooping	foraging algae	tool	0	0	112.3723336	92	forest	4	39
36	Ivory Coast	Azagny	unspecified	5.228691	-4.872809	verus	ant_dipping	foraging ants	tool	0	0	112.3723336	92	forest	4	39
37	Ivory Coast	Azagny	unspecified	5.228691	-4.872809	verus	ant_eating	foraging ants	unknown	0	0	112.3723336	92	forest	4	39
38	Ivory Coast	Azagny	unspecified	5.228691	-4.872809	verus	ant_eating_without_tools	foraging ants	non_tool	0	0	112.3723336	92	forest	4	39
39	Ivory Coast	Azagny	unspecified	5.228691	-4.872809	verus	ant_fishing	foraging ants	tool	0	0	112.3723336	92	forest	4	39
40	Ivory Coast	Azagny	unspecified	5.228691	-4.872809	verus	bathing	thermoregulation	non_tool	0	0	112.3723336	92	forest	4	39
41	Ivory Coast	Azagny	unspecified	5.228691	-4.872809	verus	cave_use	thermoregulation	non_tool	0	0	112.3723336	92	forest	4	39
42	Ivory Coast	Azagny	unspecified	5.228691	-4.872809	verus	fruit_cleaving	foraging fruit	tool	0	0	112.3723336	92	forest	4	39
43	Ivory Coast	Azagny	unspecified	5.228691	-4.872809	verus	ground_nest	ground protection	non_tool	0	0	112.3723336	92	forest	4	39
44	Ivory Coast	Azagny	unspecified	5.228691	-4.872809	verus	honey_eating	foraging honey	unknown	0	0	112.3723336	92	forest	4	39
45	Ivory Coast	Azagny	unspecified	5.228691	-4.872809	verus	honey_eating_without_tools	foraging honey	non_tool	0	0	112.3723336	92	forest	4	39
46	Ivory Coast	Azagny	unspecified	5.228691	-4.872809	verus	honey_extraction_with_tool	foraging honey	tool	0	0	112.3723336	92	forest	4	39
47	Ivory Coast	Azagny	unspecified	5.228691	-4.872809	verus	honey_extraction_with_toolset	foraging honey	tool	0	0	112.3723336	92	forest	4	39
48	Ivory Coast	Azagny	unspecified	5.228691	-4.872809	verus	leaf_clipping	communication	tool	0	0	112.3723336	92	forest	4	39
49	Ivory Coast	Azagny	unspecified	5.228691	-4.872809	verus	leaf_cushion	ground protection	non_tool	0	0	112.3723336	92	forest	4	39
50	Ivory Coast	Azagny	unspecified	5.228691	-4.872809	verus	leaf_sponge	water extraction	tool	0	0	112.3723336	92	forest	4	39
51	Ivory Coast	Azagny	unspecified	5.228691	-4.872809	verus	marrow_pick	foraging vertebrates	tool	0	0	112.3723336	92	forest	4	39
52	Ivory Coast	Azagny	unspecified	5.228691	-4.872809	verus	moss_sponge	water extraction	tool	0	0	112.3723336	92	forest	4	39
53	Ivory Coast	Azagny	unspecified	5.228691	-4.872809	verus	nut_cracking	foraging nuts	tool	0	0	112.3723336	92	forest	4	39
54	Ivory Coast	Azagny	unspecified	5.228691	-4.872809	verus	pestle_pounding	foraging pith	tool	0	0	112.3723336	92	forest	4	39
55	Ivory Coast	Azagny	unspecified	5.228691	-4.872809	verus	stone_throwing	communication	tool	0	0	112.3723336	92	forest	4	39
56	Ivory Coast	Azagny	unspecified	5.228691	-4.872809	verus	termite_eating	foraging termites	unknown	0	0	112.3723336	92	forest	4	39
57	Ivory Coast	Azagny	unspecified	5.228691	-4.872809	verus	termite_eating_without_tools	foraging termites	non_tool	0	0	112.3723336	92	forest	4	39
58	Ivory Coast	Azagny	unspecified	5.228691	-4.872809	verus	termite_fishing	foraging termites	tool	0	0	112.3723336	92	forest	4	39
59	Ivory Coast	Azagny	unspecified	5.228691	-4.872809	verus	termite_fishing_toolset	foraging termites	tool	0	0	112.3723336	92	forest	4	39
60	Ivory Coast	Azagny	unspecified	5.228691	-4.872809	verus	tool_assisted_hunting	foraging vertebrates	tool	0	0	112.3723336	92	forest	4	39
61	Ivory Coast	Azagny	unspecified	5.228691	-4.872809	verus	USO_digging	foraging	tool	0	0	112.3723336	92	forest	4	39
62	Ivory Coast	Azagny	unspecified	5.228691	-4.872809	verus	water_dipping	water extraction	tool	0	0	112.3723336	92	forest	4	39
63	Mali	Bafing	unspecified	12.57802	-10.307343	verus	accumulative_stone_throwing	communication	tool	0	0	536.2006924	117	savanna	20	20	PanAf Data
64	Mali	Bafing	unspecified	12.57802	-10.307343	verus	algae_eating_without_tools	foraging algae	non_tool	0	0	536.2006924	117	savanna	20	20	\Duvall 2008 Chimpanzee Diet in the Bafing Area, Mali African Journal of Ecology 46: 679-683\""
65	Mali	Bafing	unspecified	12.57802	-10.307343	verus	algae_fishing	foraging algae	tool	0	0	536.2006924	117	savanna	20	20
66	Mali	Bafing	unspecified	12.57802	-10.307343	verus	algae_scooping	foraging algae	tool	0	0	536.2006924	117	savanna	20	20
67	Mali	Bafing	unspecified	12.57802	-10.307343	verus	ant_dipping	foraging ants	tool	0	0	536.2006924	117	savanna	20	20
68	Mali	Bafing	unspecified	12.57802	-10.307343	verus	ant_eating	foraging ants	unknown	0	0	536.2006924	117	savanna	20	20
69	Mali	Bafing	unspecified	12.57802	-10.307343	verus	ant_eating_without_tools	foraging ants	non_tool	0	0	536.2006924	117	savanna	20	20
70	Mali	Bafing	unspecified	12.57802	-10.307343	verus	ant_fishing	foraging ants	tool	0	0	536.2006924	117	savanna	20	20
71	Mali	Bafing	unspecified	12.57802	-10.307343	verus	bathing	thermoregulation	non_tool	0	0	536.2006924	117	savanna	20	20
72	Mali	Bafing	unspecified	12.57802	-10.307343	verus	cave_use	thermoregulation	non_tool	0	0	536.2006924	117	savanna	20	20
73	Mali	Bafing	unspecified	12.57802	-10.307343	verus	fruit_cleaving	foraging fruit	tool	0	0	536.2006924	117	savanna	20	20
74	Mali	Bafing	unspecified	12.57802	-10.307343	verus	ground_nest	ground protection	non_tool	0	0	536.2006924	117	savanna	20	20
75	Mali	Bafing	unspecified	12.57802	-10.307343	verus	honey_eating	foraging honey	unknown	1	1	536.2006924	117	savanna	20	20
76	Mali	Bafing	unspecified	12.57802	-10.307343	verus	honey_eating_without_tools	foraging honey	non_tool	0	0	536.2006924	117	savanna	20	20
77	Mali	Bafing	unspecified	12.57802	-10.307343	verus	honey_extraction_with_tool	foraging honey	tool	0	0	536.2006924	117	savanna	20	20
78	Mali	Bafing	unspecified	12.57802	-10.307343	verus	honey_extraction_with_toolset	foraging honey	tool	0	0	536.2006924	117	savanna	20	20
79	Mali	Bafing	unspecified	12.57802	-10.307343	verus	leaf_clipping	communication	tool	0	0	536.2006924	117	savanna	20	20
80	Mali	Bafing	unspecified	12.57802	-10.307343	verus	leaf_cushion	ground protection	non_tool	0	0	536.2006924	117	savanna	20	20
81	Mali	Bafing	unspecified	12.57802	-10.307343	verus	leaf_sponge	water extraction	tool	0	0	536.2006924	117	savanna	20	20
82	Mali	Bafing	unspecified	12.57802	-10.307343	verus	marrow_pick	foraging vertebrates	tool	0	0	536.2006924	117	savanna	20	20
83	Mali	Bafing	unspecified	12.57802	-10.307343	verus	moss_sponge	water extraction	tool	0	0	536.2006924	117	savanna	20	20
84	Mali	Bafing	unspecified	12.57802	-10.307343	verus	nut_cracking	foraging nuts	tool	0	0	536.2006924	117	savanna	20	20
85	Mali	Bafing	unspecified	12.57802	-10.307343	verus	pestle_pounding	foraging pith	tool	0	0	536.2006924	117	savanna	20	20
86	Mali	Bafing	unspecified	12.57802	-10.307343	verus	stone_throwing	communication	tool	0	0	536.2006924	117	savanna	20	20
87	Mali	Bafing	unspecified	12.57802	-10.307343	verus	termite_eating	foraging termites	unknown	1	1	536.2006924	117	savanna	20	20
88	Mali	Bafing	unspecified	12.57802	-10.307343	verus	termite_eating_without_tools	foraging termites	non_tool	0	0	536.2006924	117	savanna	20	20
89	Mali	Bafing	unspecified	12.57802	-10.307343	verus	termite_fishing	foraging termites	tool	1	1	536.2006924	117	savanna	20	20
90	Mali	Bafing	unspecified	12.57802	-10.307343	verus	termite_fishing_toolset	foraging termites	tool	0	0	536.2006924	117	savanna	20	20
91	Mali	Bafing	unspecified	12.57802	-10.307343	verus	tool_assisted_hunting	foraging vertebrates	tool	0	0	536.2006924	117	savanna	20	20
92	Mali	Bafing	unspecified	12.57802	-10.307343	verus	USO_digging	foraging	tool	0	0	536.2006924	117	savanna	20	20
93	Mali	Bafing	unspecified	12.57802	-10.307343	verus	water_dipping	water extraction	tool	0	0	536.2006924	117	savanna	20	20
94	CAR	Bai Hokou	unspecified	2.85	16.46667	troglodytes	accumulative_stone_throwing	communication	tool	0	0	238.1935044	43	forest	6	9	Fay and Carroll 1994 Chimpanzee Tool Use for Honey and Termite Extraction in Central Africa American Journal of Primatology 34: 309-317
95	CAR	Bai Hokou	unspecified	2.85	16.46667	troglodytes	algae_eating_without_tools	foraging algae	non_tool	0	0	238.1935044	43	forest	6	9
96	CAR	Bai Hokou	unspecified	2.85	16.46667	troglodytes	algae_fishing	foraging algae	tool	0	0	238.1935044	43	forest	6	9
97	CAR	Bai Hokou	unspecified	2.85	16.46667	troglodytes	algae_scooping	foraging algae	tool	0	0	238.1935044	43	forest	6	9
98	CAR	Bai Hokou	unspecified	2.85	16.46667	troglodytes	ant_dipping	foraging ants	tool	0	0	238.1935044	43	forest	6	9
99	CAR	Bai Hokou	unspecified	2.85	16.46667	troglodytes	ant_eating	foraging ants	unknown	0	0	238.1935044	43	forest	6	9
100	CAR	Bai Hokou	unspecified	2.85	16.46667	troglodytes	ant_eating_without_tools	foraging ants	non_tool	0	0	238.1935044	43	forest	6	9
101	CAR	Bai Hokou	unspecified	2.85	16.46667	troglodytes	ant_fishing	foraging ants	tool	0	0	238.1935044	43	forest	6	9
102	CAR	Bai Hokou	unspecified	2.85	16.46667	troglodytes	bathing	thermoregulation	non_tool	0	0	238.1935044	43	forest	6	9
103	CAR	Bai Hokou	unspecified	2.85	16.46667	troglodytes	cave_use	thermoregulation	non_tool	0	0	238.1935044	43	forest	6	9
104	CAR	Bai Hokou	unspecified	2.85	16.46667	troglodytes	fruit_cleaving	foraging fruit	tool	0	0	238.1935044	43	forest	6	9
105	CAR	Bai Hokou	unspecified	2.85	16.46667	troglodytes	ground_nest	ground protection	non_tool	0	0	238.1935044	43	forest	6	9
106	CAR	Bai Hokou	unspecified	2.85	16.46667	troglodytes	honey_eating	foraging honey	unknown	1	1	238.1935044	43	forest	6	9
107	CAR	Bai Hokou	unspecified	2.85	16.46667	troglodytes	honey_eating_without_tools	foraging honey	non_tool	1	1	238.1935044	43	forest	6	9
108	CAR	Bai Hokou	unspecified	2.85	16.46667	troglodytes	honey_extraction_with_tool	foraging honey	tool	1	1	238.1935044	43	forest	6	9
109	CAR	Bai Hokou	unspecified	2.85	16.46667	troglodytes	honey_extraction_with_toolset	foraging honey	tool	0	0	238.1935044	43	forest	6	9
110	CAR	Bai Hokou	unspecified	2.85	16.46667	troglodytes	leaf_clipping	communication	tool	0	0	238.1935044	43	forest	6	9
111	CAR	Bai Hokou	unspecified	2.85	16.46667	troglodytes	leaf_cushion	ground protection	non_tool	0	0	238.1935044	43	forest	6	9
112	CAR	Bai Hokou	unspecified	2.85	16.46667	troglodytes	leaf_sponge	water extraction	tool	0	0	238.1935044	43	forest	6	9
113	CAR	Bai Hokou	unspecified	2.85	16.46667	troglodytes	marrow_pick	foraging vertebrates	tool	0	0	238.1935044	43	forest	6	9
114	CAR	Bai Hokou	unspecified	2.85	16.46667	troglodytes	moss_sponge	water extraction	tool	0	0	238.1935044	43	forest	6	9
115	CAR	Bai Hokou	unspecified	2.85	16.46667	troglodytes	nut_cracking	foraging nuts	tool	0	0	238.1935044	43	forest	6	9
116	CAR	Bai Hokou	unspecified	2.85	16.46667	troglodytes	pestle_pounding	foraging pith	tool	0	0	238.1935044	43	forest	6	9
117	CAR	Bai Hokou	unspecified	2.85	16.46667	troglodytes	stone_throwing	communication	tool	0	0	238.1935044	43	forest	6	9
118	CAR	Bai Hokou	unspecified	2.85	16.46667	troglodytes	termite_eating	foraging termites	unknown	1	1	238.1935044	43	forest	6	9
119	CAR	Bai Hokou	unspecified	2.85	16.46667	troglodytes	termite_eating_without_tools	foraging termites	non_tool	0	0	238.1935044	43	forest	6	9
120	CAR	Bai Hokou	unspecified	2.85	16.46667	troglodytes	termite_fishing	foraging termites	tool	1	1	238.1935044	43	forest	6	9
121	CAR	Bai Hokou	unspecified	2.85	16.46667	troglodytes	termite_fishing_toolset	foraging termites	tool	1	1	238.1935044	43	forest	6	9
122	CAR	Bai Hokou	unspecified	2.85	16.46667	troglodytes	tool_assisted_hunting	foraging vertebrates	tool	0	0	238.1935044	43	forest	6	9
123	CAR	Bai Hokou	unspecified	2.85	16.46667	troglodytes	USO_digging	foraging	tool	0	0	238.1935044	43	forest	6	9
124	CAR	Bai Hokou	unspecified	2.85	16.46667	troglodytes	water_dipping	water extraction	tool	0	0	238.1935044	43	forest	6	9
125	Guinea	Bakoun	unspecified	11.68191	-11.20138	verus	accumulative_stone_throwing	communication	tool	0	0	458.8951873	112	savanna	14	28	PanAf Data
126	Guinea	Bakoun	unspecified	11.68191	-11.20138	verus	algae_eating_without_tools	foraging algae	non_tool	0	0	458.8951873	112	savanna	14	28	K?hl et al. 2016 Chimpanzee Accumulative Stone Throwing Scientific Reports 6: 22219
127	Guinea	Bakoun	unspecified	11.68191	-11.20138	verus	algae_fishing	foraging algae	tool	1	1	458.8951873	112	savanna	14	28	Boesch et al. 2016 Chimpanzees Routinely Fish for Algae with Tools During the Dry Season in Bakoun Guinea American Journal of Primatology 79: e22613
128	Guinea	Bakoun	unspecified	11.68191	-11.20138	verus	algae_scooping	foraging algae	tool	0	0	458.8951873	112	savanna	14	28
129	Guinea	Bakoun	unspecified	11.68191	-11.20138	verus	ant_dipping	foraging ants	tool	1	1	458.8951873	112	savanna	14	28
130	Guinea	Bakoun	unspecified	11.68191	-11.20138	verus	ant_eating	foraging ants	unknown	1	1	458.8951873	112	savanna	14	28
131	Guinea	Bakoun	unspecified	11.68191	-11.20138	verus	ant_eating_without_tools	foraging ants	non_tool	0	0	458.8951873	112	savanna	14	28
132	Guinea	Bakoun	unspecified	11.68191	-11.20138	verus	ant_fishing	foraging ants	tool	0	0	458.8951873	112	savanna	14	28
133	Guinea	Bakoun	unspecified	11.68191	-11.20138	verus	bathing	thermoregulation	non_tool	0	0	458.8951873	112	savanna	14	28
134	Guinea	Bakoun	unspecified	11.68191	-11.20138	verus	cave_use	thermoregulation	non_tool	0	0	458.8951873	112	savanna	14	28
135	Guinea	Bakoun	unspecified	11.68191	-11.20138	verus	fruit_cleaving	foraging fruit	tool	0	0	458.8951873	112	savanna	14	28
136	Guinea	Bakoun	unspecified	11.68191	-11.20138	verus	ground_nest	ground protection	non_tool	0	0	458.8951873	112	savanna	14	28
137	Guinea	Bakoun	unspecified	11.68191	-11.20138	verus	honey_eating	foraging honey	unknown	1	1	458.8951873	112	savanna	14	28
138	Guinea	Bakoun	unspecified	11.68191	-11.20138	verus	honey_eating_without_tools	foraging honey	non_tool	1	1	458.8951873	112	savanna	14	28
139	Guinea	Bakoun	unspecified	11.68191	-11.20138	verus	honey_extraction_with_tool	foraging honey	tool	0	0	458.8951873	112	savanna	14	28
140	Guinea	Bakoun	unspecified	11.68191	-11.20138	verus	honey_extraction_with_toolset	foraging honey	tool	0	0	458.8951873	112	savanna	14	28
141	Guinea	Bakoun	unspecified	11.68191	-11.20138	verus	leaf_clipping	communication	tool	0	0	458.8951873	112	savanna	14	28
142	Guinea	Bakoun	unspecified	11.68191	-11.20138	verus	leaf_cushion	ground protection	non_tool	0	0	458.8951873	112	savanna	14	28
143	Guinea	Bakoun	unspecified	11.68191	-11.20138	verus	leaf_sponge	water extraction	tool	0	0	458.8951873	112	savanna	14	28
144	Guinea	Bakoun	unspecified	11.68191	-11.20138	verus	marrow_pick	foraging vertebrates	tool	0	0	458.8951873	112	savanna	14	28
145	Guinea	Bakoun	unspecified	11.68191	-11.20138	verus	moss_sponge	water extraction	tool	0	0	458.8951873	112	savanna	14	28
146	Guinea	Bakoun	unspecified	11.68191	-11.20138	verus	nut_cracking	foraging nuts	tool	not applicable	NA	458.8951873	112	savanna	14	28
147	Guinea	Bakoun	unspecified	11.68191	-11.20138	verus	pestle_pounding	foraging pith	tool	0	0	458.8951873	112	savanna	14	28
148	Guinea	Bakoun	unspecified	11.68191	-11.20138	verus	stone_throwing	communication	tool	0	0	458.8951873	112	savanna	14	28
149	Guinea	Bakoun	unspecified	11.68191	-11.20138	verus	termite_eating	foraging termites	unknown	1	1	458.8951873	112	savanna	14	28
150	Guinea	Bakoun	unspecified	11.68191	-11.20138	verus	termite_eating_without_tools	foraging termites	non_tool	0	0	458.8951873	112	savanna	14	28
151	Guinea	Bakoun	unspecified	11.68191	-11.20138	verus	termite_fishing	foraging termites	tool	1	1	458.8951873	112	savanna	14	28
152	Guinea	Bakoun	unspecified	11.68191	-11.20138	verus	termite_fishing_toolset	foraging termites	tool	0	0	458.8951873	112	savanna	14	28
153	Guinea	Bakoun	unspecified	11.68191	-11.20138	verus	tool_assisted_hunting	foraging vertebrates	tool	0	0	458.8951873	112	savanna	14	28
154	Guinea	Bakoun	unspecified	11.68191	-11.20138	verus	USO_digging	foraging	tool	0	0	458.8951873	112	savanna	14	28
155	Guinea	Bakoun	unspecified	11.68191	-11.20138	verus	water_dipping	water extraction	tool	0	0	458.8951873	112	savanna	14	28
156	Gabon	Bateke	unspecified	-2.07061	14.00237	troglodytes	accumulative_stone_throwing	communication	tool	not applicable	NA	228.6298578	57	savanna	23	15	PanAf data
157	Gabon	Bateke	unspecified	-2.07061	14.00237	troglodytes	algae_eating_without_tools	foraging algae	non_tool	0	0	228.6298578	57	savanna	23	15
158	Gabon	Bateke	unspecified	-2.07061	14.00237	troglodytes	algae_fishing	foraging algae	tool	0	0	228.6298578	57	savanna	23	15
159	Gabon	Bateke	unspecified	-2.07061	14.00237	troglodytes	algae_scooping	foraging algae	tool	0	0	228.6298578	57	savanna	23	15
160	Gabon	Bateke	unspecified	-2.07061	14.00237	troglodytes	ant_dipping	foraging ants	tool	0	0	228.6298578	57	savanna	23	15
161	Gabon	Bateke	unspecified	-2.07061	14.00237	troglodytes	ant_eating	foraging ants	unknown	1	1	228.6298578	57	savanna	23	15
162	Gabon	Bateke	unspecified	-2.07061	14.00237	troglodytes	ant_eating_without_tools	foraging ants	non_tool	0	0	228.6298578	57	savanna	23	15
163	Gabon	Bateke	unspecified	-2.07061	14.00237	troglodytes	ant_fishing	foraging ants	tool	0	0	228.6298578	57	savanna	23	15
164	Gabon	Bateke	unspecified	-2.07061	14.00237	troglodytes	bathing	thermoregulation	non_tool	0	0	228.6298578	57	savanna	23	15
165	Gabon	Bateke	unspecified	-2.07061	14.00237	troglodytes	cave_use	thermoregulation	non_tool	0	0	228.6298578	57	savanna	23	15
166	Gabon	Bateke	unspecified	-2.07061	14.00237	troglodytes	fruit_cleaving	foraging fruit	tool	0	0	228.6298578	57	savanna	23	15
167	Gabon	Bateke	unspecified	-2.07061	14.00237	troglodytes	ground_nest	ground protection	non_tool	0	0	228.6298578	57	savanna	23	15
168	Gabon	Bateke	unspecified	-2.07061	14.00237	troglodytes	honey_eating	foraging honey	unknown	1	1	228.6298578	57	savanna	23	15
169	Gabon	Bateke	unspecified	-2.07061	14.00237	troglodytes	honey_eating_without_tools	foraging honey	non_tool	0	0	228.6298578	57	savanna	23	15
170	Gabon	Bateke	unspecified	-2.07061	14.00237	troglodytes	honey_extraction_with_tool	foraging honey	tool	1	1	228.6298578	57	savanna	23	15
171	Gabon	Bateke	unspecified	-2.07061	14.00237	troglodytes	honey_extraction_with_toolset	foraging honey	tool	0	0	228.6298578	57	savanna	23	15
172	Gabon	Bateke	unspecified	-2.07061	14.00237	troglodytes	leaf_clipping	communication	tool	0	0	228.6298578	57	savanna	23	15
173	Gabon	Bateke	unspecified	-2.07061	14.00237	troglodytes	leaf_cushion	ground protection	non_tool	0	0	228.6298578	57	savanna	23	15
174	Gabon	Bateke	unspecified	-2.07061	14.00237	troglodytes	leaf_sponge	water extraction	tool	0	0	228.6298578	57	savanna	23	15
175	Gabon	Bateke	unspecified	-2.07061	14.00237	troglodytes	marrow_pick	foraging vertebrates	tool	0	0	228.6298578	57	savanna	23	15
176	Gabon	Bateke	unspecified	-2.07061	14.00237	troglodytes	moss_sponge	water extraction	tool	0	0	228.6298578	57	savanna	23	15
177	Gabon	Bateke	unspecified	-2.07061	14.00237	troglodytes	nut_cracking	foraging nuts	tool	not applicable	NA	228.6298578	57	savanna	23	15
178	Gabon	Bateke	unspecified	-2.07061	14.00237	troglodytes	pestle_pounding	foraging pith	tool	0	0	228.6298578	57	savanna	23	15
179	Gabon	Bateke	unspecified	-2.07061	14.00237	troglodytes	stone_throwing	communication	tool	not applicable	NA	228.6298578	57	savanna	23	15
180	Gabon	Bateke	unspecified	-2.07061	14.00237	troglodytes	termite_eating	foraging termites	unknown	1	1	228.6298578	57	savanna	23	15
181	Gabon	Bateke	unspecified	-2.07061	14.00237	troglodytes	termite_eating_without_tools	foraging termites	non_tool	0	0	228.6298578	57	savanna	23	15
182	Gabon	Bateke	unspecified	-2.07061	14.00237	troglodytes	termite_fishing	foraging termites	tool	1	1	228.6298578	57	savanna	23	15
183	Gabon	Bateke	unspecified	-2.07061	14.00237	troglodytes	termite_fishing_toolset	foraging termites	tool	0	0	228.6298578	57	savanna	23	15
184	Gabon	Bateke	unspecified	-2.07061	14.00237	troglodytes	tool_assisted_hunting	foraging vertebrates	tool	0	0	228.6298578	57	savanna	23	15
185	Gabon	Bateke	unspecified	-2.07061	14.00237	troglodytes	USO_digging	foraging	tool	0	0	228.6298578	57	savanna	23	15
186	Gabon	Bateke	unspecified	-2.07061	14.00237	troglodytes	water_dipping	water extraction	tool	0	0	228.6298578	57	savanna	23	15
187	Gabon	Belinga	unspecified	1.1	13.2	troglodytes	accumulative_stone_throwing	communication	tool	0	0	262.2343474	56	forest	2	9	McGrew and Rogers 1983 Chimpanzees Tools and Termites: New Record from Gabon American Journal of Primatology 5: 171-174
188	Gabon	Belinga	unspecified	1.1	13.2	troglodytes	algae_eating_without_tools	foraging algae	non_tool	0	0	262.2343474	56	forest	2	9
189	Gabon	Belinga	unspecified	1.1	13.2	troglodytes	algae_fishing	foraging algae	tool	0	0	262.2343474	56	forest	2	9
190	Gabon	Belinga	unspecified	1.1	13.2	troglodytes	algae_scooping	foraging algae	tool	0	0	262.2343474	56	forest	2	9
191	Gabon	Belinga	unspecified	1.1	13.2	troglodytes	ant_dipping	foraging ants	tool	0	0	262.2343474	56	forest	2	9
192	Gabon	Belinga	unspecified	1.1	13.2	troglodytes	ant_eating	foraging ants	unknown	0	0	262.2343474	56	forest	2	9
193	Gabon	Belinga	unspecified	1.1	13.2	troglodytes	ant_eating_without_tools	foraging ants	non_tool	0	0	262.2343474	56	forest	2	9
194	Gabon	Belinga	unspecified	1.1	13.2	troglodytes	ant_fishing	foraging ants	tool	0	0	262.2343474	56	forest	2	9
195	Gabon	Belinga	unspecified	1.1	13.2	troglodytes	bathing	thermoregulation	non_tool	0	0	262.2343474	56	forest	2	9
196	Gabon	Belinga	unspecified	1.1	13.2	troglodytes	cave_use	thermoregulation	non_tool	0	0	262.2343474	56	forest	2	9
197	Gabon	Belinga	unspecified	1.1	13.2	troglodytes	fruit_cleaving	foraging fruit	tool	0	0	262.2343474	56	forest	2	9
198	Gabon	Belinga	unspecified	1.1	13.2	troglodytes	ground_nest	ground protection	non_tool	0	0	262.2343474	56	forest	2	9
199	Gabon	Belinga	unspecified	1.1	13.2	troglodytes	honey_eating	foraging honey	unknown	0	0	262.2343474	56	forest	2	9
200	Gabon	Belinga	unspecified	1.1	13.2	troglodytes	honey_eating_without_tools	foraging honey	non_tool	0	0	262.2343474	56	forest	2	9
201	Gabon	Belinga	unspecified	1.1	13.2	troglodytes	honey_extraction_with_tool	foraging honey	tool	0	0	262.2343474	56	forest	2	9
202	Gabon	Belinga	unspecified	1.1	13.2	troglodytes	honey_extraction_with_toolset	foraging honey	tool	0	0	262.2343474	56	forest	2	9
203	Gabon	Belinga	unspecified	1.1	13.2	troglodytes	leaf_clipping	communication	tool	0	0	262.2343474	56	forest	2	9
204	Gabon	Belinga	unspecified	1.1	13.2	troglodytes	leaf_cushion	ground protection	non_tool	0	0	262.2343474	56	forest	2	9
205	Gabon	Belinga	unspecified	1.1	13.2	troglodytes	leaf_sponge	water extraction	tool	0	0	262.2343474	56	forest	2	9
206	Gabon	Belinga	unspecified	1.1	13.2	troglodytes	marrow_pick	foraging vertebrates	tool	0	0	262.2343474	56	forest	2	9
207	Gabon	Belinga	unspecified	1.1	13.2	troglodytes	moss_sponge	water extraction	tool	0	0	262.2343474	56	forest	2	9
208	Gabon	Belinga	unspecified	1.1	13.2	troglodytes	nut_cracking	foraging nuts	tool	0	0	262.2343474	56	forest	2	9
209	Gabon	Belinga	unspecified	1.1	13.2	troglodytes	pestle_pounding	foraging pith	tool	0	0	262.2343474	56	forest	2	9
210	Gabon	Belinga	unspecified	1.1	13.2	troglodytes	stone_throwing	communication	tool	0	0	262.2343474	56	forest	2	9
211	Gabon	Belinga	unspecified	1.1	13.2	troglodytes	termite_eating	foraging termites	unknown	1	1	262.2343474	56	forest	2	9
212	Gabon	Belinga	unspecified	1.1	13.2	troglodytes	termite_eating_without_tools	foraging termites	non_tool	0	0	262.2343474	56	forest	2	9
213	Gabon	Belinga	unspecified	1.1	13.2	troglodytes	termite_fishing	foraging termites	tool	1	1	262.2343474	56	forest	2	9
214	Gabon	Belinga	unspecified	1.1	13.2	troglodytes	termite_fishing_toolset	foraging termites	tool	0	0	262.2343474	56	forest	2	9
215	Gabon	Belinga	unspecified	1.1	13.2	troglodytes	tool_assisted_hunting	foraging vertebrates	tool	0	0	262.2343474	56	forest	2	9
216	Gabon	Belinga	unspecified	1.1	13.2	troglodytes	USO_digging	foraging	tool	0	0	262.2343474	56	forest	2	9
217	Gabon	Belinga	unspecified	1.1	13.2	troglodytes	water_dipping	water extraction	tool	0	0	262.2343474	56	forest	2	9
218	Ghana	Bia	unspecified	6.16667	-2.5	verus	accumulative_stone_throwing	communication	tool	0	0	0	51	forest	6	32	PanAf Data
219	Ghana	Bia	unspecified	6.16667	-2.5	verus	algae_eating_without_tools	foraging algae	non_tool	0	0	0	51	forest	6	32
220	Ghana	Bia	unspecified	6.16667	-2.5	verus	algae_fishing	foraging algae	tool	0	0	0	51	forest	6	32
221	Ghana	Bia	unspecified	6.16667	-2.5	verus	algae_scooping	foraging algae	tool	0	0	0	51	forest	6	32
222	Ghana	Bia	unspecified	6.16667	-2.5	verus	ant_dipping	foraging ants	tool	0	0	0	51	forest	6	32
223	Ghana	Bia	unspecified	6.16667	-2.5	verus	ant_eating	foraging ants	unknown	0	0	0	51	forest	6	32
224	Ghana	Bia	unspecified	6.16667	-2.5	verus	ant_eating_without_tools	foraging ants	non_tool	0	0	0	51	forest	6	32
225	Ghana	Bia	unspecified	6.16667	-2.5	verus	ant_fishing	foraging ants	tool	0	0	0	51	forest	6	32
226	Ghana	Bia	unspecified	6.16667	-2.5	verus	bathing	thermoregulation	non_tool	0	0	0	51	forest	6	32
227	Ghana	Bia	unspecified	6.16667	-2.5	verus	cave_use	thermoregulation	non_tool	0	0	0	51	forest	6	32
228	Ghana	Bia	unspecified	6.16667	-2.5	verus	fruit_cleaving	foraging fruit	tool	0	0	0	51	forest	6	32
229	Ghana	Bia	unspecified	6.16667	-2.5	verus	ground_nest	ground protection	non_tool	0	0	0	51	forest	6	32
230	Ghana	Bia	unspecified	6.16667	-2.5	verus	honey_eating	foraging honey	unknown	0	0	0	51	forest	6	32
231	Ghana	Bia	unspecified	6.16667	-2.5	verus	honey_eating_without_tools	foraging honey	non_tool	0	0	0	51	forest	6	32
232	Ghana	Bia	unspecified	6.16667	-2.5	verus	honey_extraction_with_tool	foraging honey	tool	0	0	0	51	forest	6	32
233	Ghana	Bia	unspecified	6.16667	-2.5	verus	honey_extraction_with_toolset	foraging honey	tool	0	0	0	51	forest	6	32
234	Ghana	Bia	unspecified	6.16667	-2.5	verus	leaf_clipping	communication	tool	0	0	0	51	forest	6	32
235	Ghana	Bia	unspecified	6.16667	-2.5	verus	leaf_cushion	ground protection	non_tool	0	0	0	51	forest	6	32
236	Ghana	Bia	unspecified	6.16667	-2.5	verus	leaf_sponge	water extraction	tool	0	0	0	51	forest	6	32
237	Ghana	Bia	unspecified	6.16667	-2.5	verus	marrow_pick	foraging vertebrates	tool	0	0	0	51	forest	6	32
238	Ghana	Bia	unspecified	6.16667	-2.5	verus	moss_sponge	water extraction	tool	0	0	0	51	forest	6	32
239	Ghana	Bia	unspecified	6.16667	-2.5	verus	nut_cracking	foraging nuts	tool	0	0	0	51	forest	6	32
240	Ghana	Bia	unspecified	6.16667	-2.5	verus	pestle_pounding	foraging pith	tool	0	0	0	51	forest	6	32
241	Ghana	Bia	unspecified	6.16667	-2.5	verus	stone_throwing	communication	tool	0	0	0	51	forest	6	32
242	Ghana	Bia	unspecified	6.16667	-2.5	verus	termite_eating	foraging termites	unknown	0	0	0	51	forest	6	32
243	Ghana	Bia	unspecified	6.16667	-2.5	verus	termite_eating_without_tools	foraging termites	non_tool	0	0	0	51	forest	6	32
244	Ghana	Bia	unspecified	6.16667	-2.5	verus	termite_fishing	foraging termites	tool	0	0	0	51	forest	6	32
245	Ghana	Bia	unspecified	6.16667	-2.5	verus	termite_fishing_toolset	foraging termites	tool	0	0	0	51	forest	6	32
246	Ghana	Bia	unspecified	6.16667	-2.5	verus	tool_assisted_hunting	foraging vertebrates	tool	0	0	0	51	forest	6	32
247	Ghana	Bia	unspecified	6.16667	-2.5	verus	USO_digging	foraging	tool	0	0	0	51	forest	6	32
248	Ghana	Bia	unspecified	6.16667	-2.5	verus	water_dipping	water extraction	tool	0	0	0	51	forest	6	32
249	DRC	Bili-Uele	Aketi Akuma	2.489333	23.948833	schweinfurthii	accumulative_stone_throwing	communication	tool	0	0	72.21315382	37	forest	1	14	\Hicks 2010 A Chimpanzee Mega-Culture? Exploring Behavioral Continuity in Pan troglodytes schweinfurthii across Northern DR Congo PhD Thesis, University of Amsterdam\""
250	DRC	Bili-Uele	Aketi Akuma	2.489333	23.948833	schweinfurthii	algae_eating_without_tools	foraging algae	non_tool	0	0	72.21315382	37	forest	1	14
251	DRC	Bili-Uele	Aketi Akuma	2.489333	23.948833	schweinfurthii	algae_fishing	foraging algae	tool	0	0	72.21315382	37	forest	1	14
252	DRC	Bili-Uele	Aketi Akuma	2.489333	23.948833	schweinfurthii	algae_scooping	foraging algae	tool	0	0	72.21315382	37	forest	1	14
253	DRC	Bili-Uele	Aketi Akuma	2.489333	23.948833	schweinfurthii	ant_dipping	foraging ants	tool	0	0	72.21315382	37	forest	1	14
254	DRC	Bili-Uele	Aketi Akuma	2.489333	23.948833	schweinfurthii	ant_eating	foraging ants	unknown	0	0	72.21315382	37	forest	1	14
255	DRC	Bili-Uele	Aketi Akuma	2.489333	23.948833	schweinfurthii	ant_eating_without_tools	foraging ants	non_tool	0	0	72.21315382	37	forest	1	14
256	DRC	Bili-Uele	Aketi Akuma	2.489333	23.948833	schweinfurthii	ant_fishing	foraging ants	tool	0	0	72.21315382	37	forest	1	14
257	DRC	Bili-Uele	Aketi Akuma	2.489333	23.948833	schweinfurthii	bathing	thermoregulation	non_tool	0	0	72.21315382	37	forest	1	14
258	DRC	Bili-Uele	Aketi Akuma	2.489333	23.948833	schweinfurthii	cave_use	thermoregulation	non_tool	0	0	72.21315382	37	forest	1	14
259	DRC	Bili-Uele	Aketi Akuma	2.489333	23.948833	schweinfurthii	fruit_cleaving	foraging fruit	tool	0	0	72.21315382	37	forest	1	14
260	DRC	Bili-Uele	Aketi Akuma	2.489333	23.948833	schweinfurthii	ground_nest	ground protection	non_tool	1	1	72.21315382	37	forest	1	14
261	DRC	Bili-Uele	Aketi Akuma	2.489333	23.948833	schweinfurthii	honey_eating	foraging honey	unknown	0	0	72.21315382	37	forest	1	14
262	DRC	Bili-Uele	Aketi Akuma	2.489333	23.948833	schweinfurthii	honey_eating_without_tools	foraging honey	non_tool	0	0	72.21315382	37	forest	1	14
263	DRC	Bili-Uele	Aketi Akuma	2.489333	23.948833	schweinfurthii	honey_extraction_with_tool	foraging honey	tool	0	0	72.21315382	37	forest	1	14
264	DRC	Bili-Uele	Aketi Akuma	2.489333	23.948833	schweinfurthii	honey_extraction_with_toolset	foraging honey	tool	0	0	72.21315382	37	forest	1	14
265	DRC	Bili-Uele	Aketi Akuma	2.489333	23.948833	schweinfurthii	leaf_clipping	communication	tool	0	0	72.21315382	37	forest	1	14
266	DRC	Bili-Uele	Aketi Akuma	2.489333	23.948833	schweinfurthii	leaf_cushion	ground protection	non_tool	1	1	72.21315382	37	forest	1	14
267	DRC	Bili-Uele	Aketi Akuma	2.489333	23.948833	schweinfurthii	leaf_sponge	water extraction	tool	0	0	72.21315382	37	forest	1	14
268	DRC	Bili-Uele	Aketi Akuma	2.489333	23.948833	schweinfurthii	marrow_pick	foraging vertebrates	tool	0	0	72.21315382	37	forest	1	14
269	DRC	Bili-Uele	Aketi Akuma	2.489333	23.948833	schweinfurthii	moss_sponge	water extraction	tool	0	0	72.21315382	37	forest	1	14
270	DRC	Bili-Uele	Aketi Akuma	2.489333	23.948833	schweinfurthii	nut_cracking	foraging nuts	tool	0	0	72.21315382	37	forest	1	14
271	DRC	Bili-Uele	Aketi Akuma	2.489333	23.948833	schweinfurthii	pestle_pounding	foraging pith	tool	0	0	72.21315382	37	forest	1	14
272	DRC	Bili-Uele	Aketi Akuma	2.489333	23.948833	schweinfurthii	stone_throwing	communication	tool	0	0	72.21315382	37	forest	1	14
273	DRC	Bili-Uele	Aketi Akuma	2.489333	23.948833	schweinfurthii	termite_eating	foraging termites	unknown	1	1	72.21315382	37	forest	1	14
274	DRC	Bili-Uele	Aketi Akuma	2.489333	23.948833	schweinfurthii	termite_eating_without_tools	foraging termites	non_tool	1	1	72.21315382	37	forest	1	14
275	DRC	Bili-Uele	Aketi Akuma	2.489333	23.948833	schweinfurthii	termite_fishing	foraging termites	tool	0	0	72.21315382	37	forest	1	14
276	DRC	Bili-Uele	Aketi Akuma	2.489333	23.948833	schweinfurthii	termite_fishing_toolset	foraging termites	tool	0	0	72.21315382	37	forest	1	14
277	DRC	Bili-Uele	Aketi Akuma	2.489333	23.948833	schweinfurthii	tool_assisted_hunting	foraging vertebrates	tool	0	0	72.21315382	37	forest	1	14
278	DRC	Bili-Uele	Aketi Akuma	2.489333	23.948833	schweinfurthii	USO_digging	foraging	tool	0	0	72.21315382	37	forest	1	14
279	DRC	Bili-Uele	Aketi Akuma	2.489333	23.948833	schweinfurthii	water_dipping	water extraction	tool	0	0	72.21315382	37	forest	1	14
280	DRC	Bili-Uele	Aketi Yoko	2.607167	23.583	schweinfurthii	accumulative_stone_throwing	communication	tool	0	0	74.51190133	37	forest	1	26	\Hicks 2010 A Chimpanzee Mega-Culture? Exploring Behavioral Continuity in Pan troglodytes schweinfurthii across Northern DR Congo PhD Thesis, University of Amsterdam\""
281	DRC	Bili-Uele	Aketi Yoko	2.607167	23.583	schweinfurthii	algae_eating_without_tools	foraging algae	non_tool	0	0	74.51190133	37	forest	1	26
282	DRC	Bili-Uele	Aketi Yoko	2.607167	23.583	schweinfurthii	algae_fishing	foraging algae	tool	0	0	74.51190133	37	forest	1	26
283	DRC	Bili-Uele	Aketi Yoko	2.607167	23.583	schweinfurthii	algae_scooping	foraging algae	tool	0	0	74.51190133	37	forest	1	26
284	DRC	Bili-Uele	Aketi Yoko	2.607167	23.583	schweinfurthii	ant_dipping	foraging ants	tool	0	0	74.51190133	37	forest	1	26
285	DRC	Bili-Uele	Aketi Yoko	2.607167	23.583	schweinfurthii	ant_eating	foraging ants	unknown	0	0	74.51190133	37	forest	1	26
286	DRC	Bili-Uele	Aketi Yoko	2.607167	23.583	schweinfurthii	ant_eating_without_tools	foraging ants	non_tool	0	0	74.51190133	37	forest	1	26
287	DRC	Bili-Uele	Aketi Yoko	2.607167	23.583	schweinfurthii	ant_fishing	foraging ants	tool	0	0	74.51190133	37	forest	1	26
288	DRC	Bili-Uele	Aketi Yoko	2.607167	23.583	schweinfurthii	bathing	thermoregulation	non_tool	0	0	74.51190133	37	forest	1	26
289	DRC	Bili-Uele	Aketi Yoko	2.607167	23.583	schweinfurthii	cave_use	thermoregulation	non_tool	0	0	74.51190133	37	forest	1	26
290	DRC	Bili-Uele	Aketi Yoko	2.607167	23.583	schweinfurthii	fruit_cleaving	foraging fruit	tool	0	0	74.51190133	37	forest	1	26
291	DRC	Bili-Uele	Aketi Yoko	2.607167	23.583	schweinfurthii	ground_nest	ground protection	non_tool	0	0	74.51190133	37	forest	1	26
292	DRC	Bili-Uele	Aketi Yoko	2.607167	23.583	schweinfurthii	honey_eating	foraging honey	unknown	0	0	74.51190133	37	forest	1	26
293	DRC	Bili-Uele	Aketi Yoko	2.607167	23.583	schweinfurthii	honey_eating_without_tools	foraging honey	non_tool	0	0	74.51190133	37	forest	1	26
294	DRC	Bili-Uele	Aketi Yoko	2.607167	23.583	schweinfurthii	honey_extraction_with_tool	foraging honey	tool	0	0	74.51190133	37	forest	1	26
295	DRC	Bili-Uele	Aketi Yoko	2.607167	23.583	schweinfurthii	honey_extraction_with_toolset	foraging honey	tool	0	0	74.51190133	37	forest	1	26
296	DRC	Bili-Uele	Aketi Yoko	2.607167	23.583	schweinfurthii	leaf_clipping	communication	tool	0	0	74.51190133	37	forest	1	26
297	DRC	Bili-Uele	Aketi Yoko	2.607167	23.583	schweinfurthii	leaf_cushion	ground protection	non_tool	0	0	74.51190133	37	forest	1	26
298	DRC	Bili-Uele	Aketi Yoko	2.607167	23.583	schweinfurthii	leaf_sponge	water extraction	tool	0	0	74.51190133	37	forest	1	26
299	DRC	Bili-Uele	Aketi Yoko	2.607167	23.583	schweinfurthii	marrow_pick	foraging vertebrates	tool	0	0	74.51190133	37	forest	1	26
300	DRC	Bili-Uele	Aketi Yoko	2.607167	23.583	schweinfurthii	moss_sponge	water extraction	tool	0	0	74.51190133	37	forest	1	26
301	DRC	Bili-Uele	Aketi Yoko	2.607167	23.583	schweinfurthii	nut_cracking	foraging nuts	tool	0	0	74.51190133	37	forest	1	26
302	DRC	Bili-Uele	Aketi Yoko	2.607167	23.583	schweinfurthii	pestle_pounding	foraging pith	tool	0	0	74.51190133	37	forest	1	26
303	DRC	Bili-Uele	Aketi Yoko	2.607167	23.583	schweinfurthii	stone_throwing	communication	tool	0	0	74.51190133	37	forest	1	26
304	DRC	Bili-Uele	Aketi Yoko	2.607167	23.583	schweinfurthii	termite_eating	foraging termites	unknown	1	1	74.51190133	37	forest	1	26
305	DRC	Bili-Uele	Aketi Yoko	2.607167	23.583	schweinfurthii	termite_eating_without_tools	foraging termites	non_tool	1	1	74.51190133	37	forest	1	26
306	DRC	Bili-Uele	Aketi Yoko	2.607167	23.583	schweinfurthii	termite_fishing	foraging termites	tool	0	0	74.51190133	37	forest	1	26
307	DRC	Bili-Uele	Aketi Yoko	2.607167	23.583	schweinfurthii	termite_fishing_toolset	foraging termites	tool	0	0	74.51190133	37	forest	1	26
308	DRC	Bili-Uele	Aketi Yoko	2.607167	23.583	schweinfurthii	tool_assisted_hunting	foraging vertebrates	tool	0	0	74.51190133	37	forest	1	26
309	DRC	Bili-Uele	Aketi Yoko	2.607167	23.583	schweinfurthii	USO_digging	foraging	tool	0	0	74.51190133	37	forest	1	26
310	DRC	Bili-Uele	Aketi Yoko	2.607167	23.583	schweinfurthii	water_dipping	water extraction	tool	0	0	74.51190133	37	forest	1	26
311	DRC	Bili-Uele	Bambesa Bongenge	3.22833	25.852667	schweinfurthii	accumulative_stone_throwing	communication	tool	0	0	250.9720696	43	forest	1	21	\Hicks 2010 A Chimpanzee Mega-Culture? Exploring Behavioral Continuity in Pan troglodytes schweinfurthii across Northern DR Congo PhD Thesis, University of Amsterdam\""
312	DRC	Bili-Uele	Bambesa Bongenge	3.22833	25.852667	schweinfurthii	algae_eating_without_tools	foraging algae	non_tool	0	0	250.9720696	43	forest	1	21
313	DRC	Bili-Uele	Bambesa Bongenge	3.22833	25.852667	schweinfurthii	algae_fishing	foraging algae	tool	0	0	250.9720696	43	forest	1	21
314	DRC	Bili-Uele	Bambesa Bongenge	3.22833	25.852667	schweinfurthii	algae_scooping	foraging algae	tool	0	0	250.9720696	43	forest	1	21
315	DRC	Bili-Uele	Bambesa Bongenge	3.22833	25.852667	schweinfurthii	ant_dipping	foraging ants	tool	1	1	250.9720696	43	forest	1	21
316	DRC	Bili-Uele	Bambesa Bongenge	3.22833	25.852667	schweinfurthii	ant_eating	foraging ants	unknown	1	1	250.9720696	43	forest	1	21
317	DRC	Bili-Uele	Bambesa Bongenge	3.22833	25.852667	schweinfurthii	ant_eating_without_tools	foraging ants	non_tool	0	0	250.9720696	43	forest	1	21
318	DRC	Bili-Uele	Bambesa Bongenge	3.22833	25.852667	schweinfurthii	ant_fishing	foraging ants	tool	1	1	250.9720696	43	forest	1	21
319	DRC	Bili-Uele	Bambesa Bongenge	3.22833	25.852667	schweinfurthii	bathing	thermoregulation	non_tool	0	0	250.9720696	43	forest	1	21
320	DRC	Bili-Uele	Bambesa Bongenge	3.22833	25.852667	schweinfurthii	cave_use	thermoregulation	non_tool	not applicable	NA	250.9720696	43	forest	1	21
321	DRC	Bili-Uele	Bambesa Bongenge	3.22833	25.852667	schweinfurthii	fruit_cleaving	foraging fruit	tool	0	0	250.9720696	43	forest	1	21
322	DRC	Bili-Uele	Bambesa Bongenge	3.22833	25.852667	schweinfurthii	ground_nest	ground protection	non_tool	1	1	250.9720696	43	forest	1	21
323	DRC	Bili-Uele	Bambesa Bongenge	3.22833	25.852667	schweinfurthii	honey_eating	foraging honey	unknown	0	0	250.9720696	43	forest	1	21
324	DRC	Bili-Uele	Bambesa Bongenge	3.22833	25.852667	schweinfurthii	honey_eating_without_tools	foraging honey	non_tool	0	0	250.9720696	43	forest	1	21
325	DRC	Bili-Uele	Bambesa Bongenge	3.22833	25.852667	schweinfurthii	honey_extraction_with_tool	foraging honey	tool	0	0	250.9720696	43	forest	1	21
326	DRC	Bili-Uele	Bambesa Bongenge	3.22833	25.852667	schweinfurthii	honey_extraction_with_toolset	foraging honey	tool	0	0	250.9720696	43	forest	1	21
327	DRC	Bili-Uele	Bambesa Bongenge	3.22833	25.852667	schweinfurthii	leaf_clipping	communication	tool	0	0	250.9720696	43	forest	1	21
328	DRC	Bili-Uele	Bambesa Bongenge	3.22833	25.852667	schweinfurthii	leaf_cushion	ground protection	non_tool	1	1	250.9720696	43	forest	1	21
329	DRC	Bili-Uele	Bambesa Bongenge	3.22833	25.852667	schweinfurthii	leaf_sponge	water extraction	tool	0	0	250.9720696	43	forest	1	21
330	DRC	Bili-Uele	Bambesa Bongenge	3.22833	25.852667	schweinfurthii	marrow_pick	foraging vertebrates	tool	0	0	250.9720696	43	forest	1	21
331	DRC	Bili-Uele	Bambesa Bongenge	3.22833	25.852667	schweinfurthii	moss_sponge	water extraction	tool	0	0	250.9720696	43	forest	1	21
332	DRC	Bili-Uele	Bambesa Bongenge	3.22833	25.852667	schweinfurthii	nut_cracking	foraging nuts	tool	0	0	250.9720696	43	forest	1	21
333	DRC	Bili-Uele	Bambesa Bongenge	3.22833	25.852667	schweinfurthii	pestle_pounding	foraging pith	tool	0	0	250.9720696	43	forest	1	21
334	DRC	Bili-Uele	Bambesa Bongenge	3.22833	25.852667	schweinfurthii	stone_throwing	communication	tool	0	0	250.9720696	43	forest	1	21
335	DRC	Bili-Uele	Bambesa Bongenge	3.22833	25.852667	schweinfurthii	termite_eating	foraging termites	unknown	1	1	250.9720696	43	forest	1	21
336	DRC	Bili-Uele	Bambesa Bongenge	3.22833	25.852667	schweinfurthii	termite_eating_without_tools	foraging termites	non_tool	1	1	250.9720696	43	forest	1	21
337	DRC	Bili-Uele	Bambesa Bongenge	3.22833	25.852667	schweinfurthii	termite_fishing	foraging termites	tool	0	0	250.9720696	43	forest	1	21
338	DRC	Bili-Uele	Bambesa Bongenge	3.22833	25.852667	schweinfurthii	termite_fishing_toolset	foraging termites	tool	0	0	250.9720696	43	forest	1	21
339	DRC	Bili-Uele	Bambesa Bongenge	3.22833	25.852667	schweinfurthii	tool_assisted_hunting	foraging vertebrates	tool	0	0	250.9720696	43	forest	1	21
340	DRC	Bili-Uele	Bambesa Bongenge	3.22833	25.852667	schweinfurthii	USO_digging	foraging	tool	0	0	250.9720696	43	forest	1	21
341	DRC	Bili-Uele	Bambesa Bongenge	3.22833	25.852667	schweinfurthii	water_dipping	water extraction	tool	0	0	250.9720696	43	forest	1	21
342	DRC	Bili-Uele	Buta	2.813667	24.744833	schweinfurthii	accumulative_stone_throwing	communication	tool	0	0	144.6984718	42	forest	1	45	\Hicks 2010 A Chimpanzee Mega-Culture? Exploring Behavioral Continuity in Pan troglodytes schweinfurthii across Northern DR Congo PhD Thesis, University of Amsterdam\""
343	DRC	Bili-Uele	Buta	2.813667	24.744833	schweinfurthii	algae_eating_without_tools	foraging algae	non_tool	0	0	144.6984718	42	forest	1	45
344	DRC	Bili-Uele	Buta	2.813667	24.744833	schweinfurthii	algae_fishing	foraging algae	tool	0	0	144.6984718	42	forest	1	45
345	DRC	Bili-Uele	Buta	2.813667	24.744833	schweinfurthii	algae_scooping	foraging algae	tool	0	0	144.6984718	42	forest	1	45
346	DRC	Bili-Uele	Buta	2.813667	24.744833	schweinfurthii	ant_dipping	foraging ants	tool	1	1	144.6984718	42	forest	1	45
347	DRC	Bili-Uele	Buta	2.813667	24.744833	schweinfurthii	ant_eating	foraging ants	unknown	1	1	144.6984718	42	forest	1	45
348	DRC	Bili-Uele	Buta	2.813667	24.744833	schweinfurthii	ant_eating_without_tools	foraging ants	non_tool	0	0	144.6984718	42	forest	1	45
349	DRC	Bili-Uele	Buta	2.813667	24.744833	schweinfurthii	ant_fishing	foraging ants	tool	1	1	144.6984718	42	forest	1	45
350	DRC	Bili-Uele	Buta	2.813667	24.744833	schweinfurthii	bathing	thermoregulation	non_tool	0	0	144.6984718	42	forest	1	45
351	DRC	Bili-Uele	Buta	2.813667	24.744833	schweinfurthii	cave_use	thermoregulation	non_tool	0	0	144.6984718	42	forest	1	45
352	DRC	Bili-Uele	Buta	2.813667	24.744833	schweinfurthii	fruit_cleaving	foraging fruit	tool	0	0	144.6984718	42	forest	1	45
353	DRC	Bili-Uele	Buta	2.813667	24.744833	schweinfurthii	ground_nest	ground protection	non_tool	0	0	144.6984718	42	forest	1	45
354	DRC	Bili-Uele	Buta	2.813667	24.744833	schweinfurthii	honey_eating	foraging honey	unknown	0	0	144.6984718	42	forest	1	45
355	DRC	Bili-Uele	Buta	2.813667	24.744833	schweinfurthii	honey_eating_without_tools	foraging honey	non_tool	0	0	144.6984718	42	forest	1	45
356	DRC	Bili-Uele	Buta	2.813667	24.744833	schweinfurthii	honey_extraction_with_tool	foraging honey	tool	0	0	144.6984718	42	forest	1	45
357	DRC	Bili-Uele	Buta	2.813667	24.744833	schweinfurthii	honey_extraction_with_toolset	foraging honey	tool	0	0	144.6984718	42	forest	1	45
358	DRC	Bili-Uele	Buta	2.813667	24.744833	schweinfurthii	leaf_clipping	communication	tool	0	0	144.6984718	42	forest	1	45
359	DRC	Bili-Uele	Buta	2.813667	24.744833	schweinfurthii	leaf_cushion	ground protection	non_tool	0	0	144.6984718	42	forest	1	45
360	DRC	Bili-Uele	Buta	2.813667	24.744833	schweinfurthii	leaf_sponge	water extraction	tool	0	0	144.6984718	42	forest	1	45
361	DRC	Bili-Uele	Buta	2.813667	24.744833	schweinfurthii	marrow_pick	foraging vertebrates	tool	0	0	144.6984718	42	forest	1	45
362	DRC	Bili-Uele	Buta	2.813667	24.744833	schweinfurthii	moss_sponge	water extraction	tool	0	0	144.6984718	42	forest	1	45
363	DRC	Bili-Uele	Buta	2.813667	24.744833	schweinfurthii	nut_cracking	foraging nuts	tool	0	0	144.6984718	42	forest	1	45
364	DRC	Bili-Uele	Buta	2.813667	24.744833	schweinfurthii	pestle_pounding	foraging pith	tool	0	0	144.6984718	42	forest	1	45
365	DRC	Bili-Uele	Buta	2.813667	24.744833	schweinfurthii	stone_throwing	communication	tool	0	0	144.6984718	42	forest	1	45
366	DRC	Bili-Uele	Buta	2.813667	24.744833	schweinfurthii	termite_eating	foraging termites	unknown	1	1	144.6984718	42	forest	1	45
367	DRC	Bili-Uele	Buta	2.813667	24.744833	schweinfurthii	termite_eating_without_tools	foraging termites	non_tool	1	1	144.6984718	42	forest	1	45
368	DRC	Bili-Uele	Buta	2.813667	24.744833	schweinfurthii	termite_fishing	foraging termites	tool	0	0	144.6984718	42	forest	1	45
369	DRC	Bili-Uele	Buta	2.813667	24.744833	schweinfurthii	termite_fishing_toolset	foraging termites	tool	0	0	144.6984718	42	forest	1	45
370	DRC	Bili-Uele	Buta	2.813667	24.744833	schweinfurthii	tool_assisted_hunting	foraging vertebrates	tool	0	0	144.6984718	42	forest	1	45
371	DRC	Bili-Uele	Buta	2.813667	24.744833	schweinfurthii	USO_digging	foraging	tool	0	0	144.6984718	42	forest	1	45
372	DRC	Bili-Uele	Buta	2.813667	24.744833	schweinfurthii	water_dipping	water extraction	tool	0	0	144.6984718	42	forest	1	45
373	DRC	Bili-Uele	Camp Louis Forest	4.362	24.945333	schweinfurthii	accumulative_stone_throwing	communication	tool	0	0	305.5159619	49	forest	1	18	\Hicks 2010 A Chimpanzee Mega-Culture? Exploring Behavioral Continuity in Pan troglodytes schweinfurthii across Northern DR Congo PhD Thesis, University of Amsterdam\""
374	DRC	Bili-Uele	Camp Louis Forest	4.362	24.945333	schweinfurthii	algae_eating_without_tools	foraging algae	non_tool	0	0	305.5159619	49	forest	1	18
375	DRC	Bili-Uele	Camp Louis Forest	4.362	24.945333	schweinfurthii	algae_fishing	foraging algae	tool	0	0	305.5159619	49	forest	1	18
376	DRC	Bili-Uele	Camp Louis Forest	4.362	24.945333	schweinfurthii	algae_scooping	foraging algae	tool	0	0	305.5159619	49	forest	1	18
377	DRC	Bili-Uele	Camp Louis Forest	4.362	24.945333	schweinfurthii	ant_dipping	foraging ants	tool	1	1	305.5159619	49	forest	1	18
378	DRC	Bili-Uele	Camp Louis Forest	4.362	24.945333	schweinfurthii	ant_eating	foraging ants	unknown	1	1	305.5159619	49	forest	1	18
379	DRC	Bili-Uele	Camp Louis Forest	4.362	24.945333	schweinfurthii	ant_eating_without_tools	foraging ants	non_tool	0	0	305.5159619	49	forest	1	18
380	DRC	Bili-Uele	Camp Louis Forest	4.362	24.945333	schweinfurthii	ant_fishing	foraging ants	tool	1	1	305.5159619	49	forest	1	18
381	DRC	Bili-Uele	Camp Louis Forest	4.362	24.945333	schweinfurthii	bathing	thermoregulation	non_tool	0	0	305.5159619	49	forest	1	18
382	DRC	Bili-Uele	Camp Louis Forest	4.362	24.945333	schweinfurthii	cave_use	thermoregulation	non_tool	not applicable	NA	305.5159619	49	forest	1	18
383	DRC	Bili-Uele	Camp Louis Forest	4.362	24.945333	schweinfurthii	fruit_cleaving	foraging fruit	tool	0	0	305.5159619	49	forest	1	18
384	DRC	Bili-Uele	Camp Louis Forest	4.362	24.945333	schweinfurthii	ground_nest	ground protection	non_tool	1	1	305.5159619	49	forest	1	18
385	DRC	Bili-Uele	Camp Louis Forest	4.362	24.945333	schweinfurthii	honey_eating	foraging honey	unknown	1	1	305.5159619	49	forest	1	18
386	DRC	Bili-Uele	Camp Louis Forest	4.362	24.945333	schweinfurthii	honey_eating_without_tools	foraging honey	non_tool	0	0	305.5159619	49	forest	1	18
387	DRC	Bili-Uele	Camp Louis Forest	4.362	24.945333	schweinfurthii	honey_extraction_with_tool	foraging honey	tool	1	1	305.5159619	49	forest	1	18
388	DRC	Bili-Uele	Camp Louis Forest	4.362	24.945333	schweinfurthii	honey_extraction_with_toolset	foraging honey	tool	0	0	305.5159619	49	forest	1	18
389	DRC	Bili-Uele	Camp Louis Forest	4.362	24.945333	schweinfurthii	leaf_clipping	communication	tool	0	0	305.5159619	49	forest	1	18
390	DRC	Bili-Uele	Camp Louis Forest	4.362	24.945333	schweinfurthii	leaf_cushion	ground protection	non_tool	1	1	305.5159619	49	forest	1	18
391	DRC	Bili-Uele	Camp Louis Forest	4.362	24.945333	schweinfurthii	leaf_sponge	water extraction	tool	0	0	305.5159619	49	forest	1	18
392	DRC	Bili-Uele	Camp Louis Forest	4.362	24.945333	schweinfurthii	marrow_pick	foraging vertebrates	tool	0	0	305.5159619	49	forest	1	18
393	DRC	Bili-Uele	Camp Louis Forest	4.362	24.945333	schweinfurthii	moss_sponge	water extraction	tool	0	0	305.5159619	49	forest	1	18
394	DRC	Bili-Uele	Camp Louis Forest	4.362	24.945333	schweinfurthii	nut_cracking	foraging nuts	tool	0	0	305.5159619	49	forest	1	18
395	DRC	Bili-Uele	Camp Louis Forest	4.362	24.945333	schweinfurthii	pestle_pounding	foraging pith	tool	0	0	305.5159619	49	forest	1	18
396	DRC	Bili-Uele	Camp Louis Forest	4.362	24.945333	schweinfurthii	stone_throwing	communication	tool	0	0	305.5159619	49	forest	1	18
397	DRC	Bili-Uele	Camp Louis Forest	4.362	24.945333	schweinfurthii	termite_eating	foraging termites	unknown	1	1	305.5159619	49	forest	1	18
398	DRC	Bili-Uele	Camp Louis Forest	4.362	24.945333	schweinfurthii	termite_eating_without_tools	foraging termites	non_tool	1	1	305.5159619	49	forest	1	18
399	DRC	Bili-Uele	Camp Louis Forest	4.362	24.945333	schweinfurthii	termite_fishing	foraging termites	tool	0	0	305.5159619	49	forest	1	18
400	DRC	Bili-Uele	Camp Louis Forest	4.362	24.945333	schweinfurthii	termite_fishing_toolset	foraging termites	tool	0	0	305.5159619	49	forest	1	18
401	DRC	Bili-Uele	Camp Louis Forest	4.362	24.945333	schweinfurthii	tool_assisted_hunting	foraging vertebrates	tool	0	0	305.5159619	49	forest	1	18
402	DRC	Bili-Uele	Camp Louis Forest	4.362	24.945333	schweinfurthii	USO_digging	foraging	tool	0	0	305.5159619	49	forest	1	18
403	DRC	Bili-Uele	Camp Louis Forest	4.362	24.945333	schweinfurthii	water_dipping	water extraction	tool	0	0	305.5159619	49	forest	1	18
404	DRC	Bili-Uele	Difongo	3.013333	23.9755	schweinfurthii	accumulative_stone_throwing	communication	tool	0	0	128.6777387	39	forest	1	26	\Hicks 2010 A Chimpanzee Mega-Culture? Exploring Behavioral Continuity in Pan troglodytes schweinfurthii across Northern DR Congo PhD Thesis, University of Amsterdam\""
405	DRC	Bili-Uele	Difongo	3.013333	23.9755	schweinfurthii	algae_eating_without_tools	foraging algae	non_tool	0	0	128.6777387	39	forest	1	26
406	DRC	Bili-Uele	Difongo	3.013333	23.9755	schweinfurthii	algae_fishing	foraging algae	tool	0	0	128.6777387	39	forest	1	26
407	DRC	Bili-Uele	Difongo	3.013333	23.9755	schweinfurthii	algae_scooping	foraging algae	tool	0	0	128.6777387	39	forest	1	26
408	DRC	Bili-Uele	Difongo	3.013333	23.9755	schweinfurthii	ant_dipping	foraging ants	tool	0	0	128.6777387	39	forest	1	26
409	DRC	Bili-Uele	Difongo	3.013333	23.9755	schweinfurthii	ant_eating	foraging ants	unknown	0	0	128.6777387	39	forest	1	26
410	DRC	Bili-Uele	Difongo	3.013333	23.9755	schweinfurthii	ant_eating_without_tools	foraging ants	non_tool	0	0	128.6777387	39	forest	1	26
411	DRC	Bili-Uele	Difongo	3.013333	23.9755	schweinfurthii	ant_fishing	foraging ants	tool	0	0	128.6777387	39	forest	1	26
412	DRC	Bili-Uele	Difongo	3.013333	23.9755	schweinfurthii	bathing	thermoregulation	non_tool	0	0	128.6777387	39	forest	1	26
413	DRC	Bili-Uele	Difongo	3.013333	23.9755	schweinfurthii	cave_use	thermoregulation	non_tool	0	0	128.6777387	39	forest	1	26
414	DRC	Bili-Uele	Difongo	3.013333	23.9755	schweinfurthii	fruit_cleaving	foraging fruit	tool	0	0	128.6777387	39	forest	1	26
415	DRC	Bili-Uele	Difongo	3.013333	23.9755	schweinfurthii	ground_nest	ground protection	non_tool	1	1	128.6777387	39	forest	1	26
416	DRC	Bili-Uele	Difongo	3.013333	23.9755	schweinfurthii	honey_eating	foraging honey	unknown	0	0	128.6777387	39	forest	1	26
417	DRC	Bili-Uele	Difongo	3.013333	23.9755	schweinfurthii	honey_eating_without_tools	foraging honey	non_tool	0	0	128.6777387	39	forest	1	26
418	DRC	Bili-Uele	Difongo	3.013333	23.9755	schweinfurthii	honey_extraction_with_tool	foraging honey	tool	0	0	128.6777387	39	forest	1	26
419	DRC	Bili-Uele	Difongo	3.013333	23.9755	schweinfurthii	honey_extraction_with_toolset	foraging honey	tool	0	0	128.6777387	39	forest	1	26
420	DRC	Bili-Uele	Difongo	3.013333	23.9755	schweinfurthii	leaf_clipping	communication	tool	0	0	128.6777387	39	forest	1	26
421	DRC	Bili-Uele	Difongo	3.013333	23.9755	schweinfurthii	leaf_cushion	ground protection	non_tool	0	0	128.6777387	39	forest	1	26
422	DRC	Bili-Uele	Difongo	3.013333	23.9755	schweinfurthii	leaf_sponge	water extraction	tool	0	0	128.6777387	39	forest	1	26
423	DRC	Bili-Uele	Difongo	3.013333	23.9755	schweinfurthii	marrow_pick	foraging vertebrates	tool	0	0	128.6777387	39	forest	1	26
424	DRC	Bili-Uele	Difongo	3.013333	23.9755	schweinfurthii	moss_sponge	water extraction	tool	0	0	128.6777387	39	forest	1	26
425	DRC	Bili-Uele	Difongo	3.013333	23.9755	schweinfurthii	nut_cracking	foraging nuts	tool	0	0	128.6777387	39	forest	1	26
426	DRC	Bili-Uele	Difongo	3.013333	23.9755	schweinfurthii	pestle_pounding	foraging pith	tool	0	0	128.6777387	39	forest	1	26
427	DRC	Bili-Uele	Difongo	3.013333	23.9755	schweinfurthii	stone_throwing	communication	tool	0	0	128.6777387	39	forest	1	26
428	DRC	Bili-Uele	Difongo	3.013333	23.9755	schweinfurthii	termite_eating	foraging termites	unknown	0	0	128.6777387	39	forest	1	26
429	DRC	Bili-Uele	Difongo	3.013333	23.9755	schweinfurthii	termite_eating_without_tools	foraging termites	non_tool	0	0	128.6777387	39	forest	1	26
430	DRC	Bili-Uele	Difongo	3.013333	23.9755	schweinfurthii	termite_fishing	foraging termites	tool	0	0	128.6777387	39	forest	1	26
431	DRC	Bili-Uele	Difongo	3.013333	23.9755	schweinfurthii	termite_fishing_toolset	foraging termites	tool	0	0	128.6777387	39	forest	1	26
432	DRC	Bili-Uele	Difongo	3.013333	23.9755	schweinfurthii	tool_assisted_hunting	foraging vertebrates	tool	0	0	128.6777387	39	forest	1	26
433	DRC	Bili-Uele	Difongo	3.013333	23.9755	schweinfurthii	USO_digging	foraging	tool	0	0	128.6777387	39	forest	1	26
434	DRC	Bili-Uele	Difongo	3.013333	23.9755	schweinfurthii	water_dipping	water extraction	tool	0	0	128.6777387	39	forest	1	26
435	DRC	Bili-Uele	Gangu Forest	4.322333	24.692167	schweinfurthii	accumulative_stone_throwing	communication	tool	0	0	290.8514619	46	forest	6	12	PanAf Data
436	DRC	Bili-Uele	Gangu Forest	4.322333	24.692167	schweinfurthii	algae_eating_without_tools	foraging algae	non_tool	0	0	290.8514619	46	forest	6	12	Hicks 2010 A Chimpanzee Mega-Culture? Exploring Behavioral Continuity in Pan troglodytes schweinfurthii across Northern DR Congo PhD Thesis: University of Amsterdam
437	DRC	Bili-Uele	Gangu Forest	4.322333	24.692167	schweinfurthii	algae_fishing	foraging algae	tool	0	0	290.8514619	46	forest	6	12	Hicks pers. comm.
438	DRC	Bili-Uele	Gangu Forest	4.322333	24.692167	schweinfurthii	algae_scooping	foraging algae	tool	0	0	290.8514619	46	forest	6	12
439	DRC	Bili-Uele	Gangu Forest	4.322333	24.692167	schweinfurthii	ant_dipping	foraging ants	tool	1	1	290.8514619	46	forest	6	12
440	DRC	Bili-Uele	Gangu Forest	4.322333	24.692167	schweinfurthii	ant_eating	foraging ants	unknown	1	1	290.8514619	46	forest	6	12
441	DRC	Bili-Uele	Gangu Forest	4.322333	24.692167	schweinfurthii	ant_eating_without_tools	foraging ants	non_tool	0	0	290.8514619	46	forest	6	12
442	DRC	Bili-Uele	Gangu Forest	4.322333	24.692167	schweinfurthii	ant_fishing	foraging ants	tool	1	1	290.8514619	46	forest	6	12
443	DRC	Bili-Uele	Gangu Forest	4.322333	24.692167	schweinfurthii	bathing	thermoregulation	non_tool	0	0	290.8514619	46	forest	6	12
444	DRC	Bili-Uele	Gangu Forest	4.322333	24.692167	schweinfurthii	cave_use	thermoregulation	non_tool	not applicable	NA	290.8514619	46	forest	6	12
445	DRC	Bili-Uele	Gangu Forest	4.322333	24.692167	schweinfurthii	fruit_cleaving	foraging fruit	tool	0	0	290.8514619	46	forest	6	12
446	DRC	Bili-Uele	Gangu Forest	4.322333	24.692167	schweinfurthii	ground_nest	ground protection	non_tool	1	1	290.8514619	46	forest	6	12
447	DRC	Bili-Uele	Gangu Forest	4.322333	24.692167	schweinfurthii	honey_eating	foraging honey	unknown	0	0	290.8514619	46	forest	6	12
448	DRC	Bili-Uele	Gangu Forest	4.322333	24.692167	schweinfurthii	honey_eating_without_tools	foraging honey	non_tool	0	0	290.8514619	46	forest	6	12
449	DRC	Bili-Uele	Gangu Forest	4.322333	24.692167	schweinfurthii	honey_extraction_with_tool	foraging honey	tool	1	1	290.8514619	46	forest	6	12
450	DRC	Bili-Uele	Gangu Forest	4.322333	24.692167	schweinfurthii	honey_extraction_with_toolset	foraging honey	tool	0	0	290.8514619	46	forest	6	12
451	DRC	Bili-Uele	Gangu Forest	4.322333	24.692167	schweinfurthii	leaf_clipping	communication	tool	0	0	290.8514619	46	forest	6	12
452	DRC	Bili-Uele	Gangu Forest	4.322333	24.692167	schweinfurthii	leaf_cushion	ground protection	non_tool	1	1	290.8514619	46	forest	6	12
453	DRC	Bili-Uele	Gangu Forest	4.322333	24.692167	schweinfurthii	leaf_sponge	water extraction	tool	0	0	290.8514619	46	forest	6	12
454	DRC	Bili-Uele	Gangu Forest	4.322333	24.692167	schweinfurthii	marrow_pick	foraging vertebrates	tool	0	0	290.8514619	46	forest	6	12
455	DRC	Bili-Uele	Gangu Forest	4.322333	24.692167	schweinfurthii	moss_sponge	water extraction	tool	0	0	290.8514619	46	forest	6	12
456	DRC	Bili-Uele	Gangu Forest	4.322333	24.692167	schweinfurthii	nut_cracking	foraging nuts	tool	0	0	290.8514619	46	forest	6	12
457	DRC	Bili-Uele	Gangu Forest	4.322333	24.692167	schweinfurthii	pestle_pounding	foraging pith	tool	0	0	290.8514619	46	forest	6	12
458	DRC	Bili-Uele	Gangu Forest	4.322333	24.692167	schweinfurthii	stone_throwing	communication	tool	0	0	290.8514619	46	forest	6	12
459	DRC	Bili-Uele	Gangu Forest	4.322333	24.692167	schweinfurthii	termite_eating	foraging termites	unknown	1	1	290.8514619	46	forest	6	12
460	DRC	Bili-Uele	Gangu Forest	4.322333	24.692167	schweinfurthii	termite_eating_without_tools	foraging termites	non_tool	1	1	290.8514619	46	forest	6	12
461	DRC	Bili-Uele	Gangu Forest	4.322333	24.692167	schweinfurthii	termite_fishing	foraging termites	tool	0	0	290.8514619	46	forest	6	12
462	DRC	Bili-Uele	Gangu Forest	4.322333	24.692167	schweinfurthii	termite_fishing_toolset	foraging termites	tool	0	0	290.8514619	46	forest	6	12
463	DRC	Bili-Uele	Gangu Forest	4.322333	24.692167	schweinfurthii	tool_assisted_hunting	foraging vertebrates	tool	0	0	290.8514619	46	forest	6	12
464	DRC	Bili-Uele	Gangu Forest	4.322333	24.692167	schweinfurthii	USO_digging	foraging	tool	0	0	290.8514619	46	forest	6	12
465	DRC	Bili-Uele	Gangu Forest	4.322333	24.692167	schweinfurthii	water_dipping	water extraction	tool	0	0	290.8514619	46	forest	6	12
466	DRC	Bili-Uele	Gbangadi	4.723333	25.776667	schweinfurthii	accumulative_stone_throwing	communication	tool	0	0	384.1615841	53	forest	1	15	\Hicks 2010 A Chimpanzee Mega-Culture? Exploring Behavioral Continuity in Pan troglodytes schweinfurthii across Northern DR Congo PhD Thesis, University of Amsterdam\""
467	DRC	Bili-Uele	Gbangadi	4.723333	25.776667	schweinfurthii	algae_eating_without_tools	foraging algae	non_tool	0	0	384.1615841	53	forest	1	15
468	DRC	Bili-Uele	Gbangadi	4.723333	25.776667	schweinfurthii	algae_fishing	foraging algae	tool	0	0	384.1615841	53	forest	1	15
469	DRC	Bili-Uele	Gbangadi	4.723333	25.776667	schweinfurthii	algae_scooping	foraging algae	tool	0	0	384.1615841	53	forest	1	15
470	DRC	Bili-Uele	Gbangadi	4.723333	25.776667	schweinfurthii	ant_dipping	foraging ants	tool	0	0	384.1615841	53	forest	1	15
471	DRC	Bili-Uele	Gbangadi	4.723333	25.776667	schweinfurthii	ant_eating	foraging ants	unknown	1	1	384.1615841	53	forest	1	15
472	DRC	Bili-Uele	Gbangadi	4.723333	25.776667	schweinfurthii	ant_eating_without_tools	foraging ants	non_tool	0	0	384.1615841	53	forest	1	15
473	DRC	Bili-Uele	Gbangadi	4.723333	25.776667	schweinfurthii	ant_fishing	foraging ants	tool	1	1	384.1615841	53	forest	1	15
474	DRC	Bili-Uele	Gbangadi	4.723333	25.776667	schweinfurthii	bathing	thermoregulation	non_tool	0	0	384.1615841	53	forest	1	15
475	DRC	Bili-Uele	Gbangadi	4.723333	25.776667	schweinfurthii	cave_use	thermoregulation	non_tool	0	0	384.1615841	53	forest	1	15
476	DRC	Bili-Uele	Gbangadi	4.723333	25.776667	schweinfurthii	fruit_cleaving	foraging fruit	tool	0	0	384.1615841	53	forest	1	15
477	DRC	Bili-Uele	Gbangadi	4.723333	25.776667	schweinfurthii	ground_nest	ground protection	non_tool	1	1	384.1615841	53	forest	1	15
478	DRC	Bili-Uele	Gbangadi	4.723333	25.776667	schweinfurthii	honey_eating	foraging honey	unknown	0	0	384.1615841	53	forest	1	15
479	DRC	Bili-Uele	Gbangadi	4.723333	25.776667	schweinfurthii	honey_eating_without_tools	foraging honey	non_tool	0	0	384.1615841	53	forest	1	15
480	DRC	Bili-Uele	Gbangadi	4.723333	25.776667	schweinfurthii	honey_extraction_with_tool	foraging honey	tool	0	0	384.1615841	53	forest	1	15
481	DRC	Bili-Uele	Gbangadi	4.723333	25.776667	schweinfurthii	honey_extraction_with_toolset	foraging honey	tool	0	0	384.1615841	53	forest	1	15
482	DRC	Bili-Uele	Gbangadi	4.723333	25.776667	schweinfurthii	leaf_clipping	communication	tool	0	0	384.1615841	53	forest	1	15
483	DRC	Bili-Uele	Gbangadi	4.723333	25.776667	schweinfurthii	leaf_cushion	ground protection	non_tool	0	0	384.1615841	53	forest	1	15
484	DRC	Bili-Uele	Gbangadi	4.723333	25.776667	schweinfurthii	leaf_sponge	water extraction	tool	0	0	384.1615841	53	forest	1	15
485	DRC	Bili-Uele	Gbangadi	4.723333	25.776667	schweinfurthii	marrow_pick	foraging vertebrates	tool	0	0	384.1615841	53	forest	1	15
486	DRC	Bili-Uele	Gbangadi	4.723333	25.776667	schweinfurthii	moss_sponge	water extraction	tool	0	0	384.1615841	53	forest	1	15
487	DRC	Bili-Uele	Gbangadi	4.723333	25.776667	schweinfurthii	nut_cracking	foraging nuts	tool	0	0	384.1615841	53	forest	1	15
488	DRC	Bili-Uele	Gbangadi	4.723333	25.776667	schweinfurthii	pestle_pounding	foraging pith	tool	0	0	384.1615841	53	forest	1	15
489	DRC	Bili-Uele	Gbangadi	4.723333	25.776667	schweinfurthii	stone_throwing	communication	tool	0	0	384.1615841	53	forest	1	15
490	DRC	Bili-Uele	Gbangadi	4.723333	25.776667	schweinfurthii	termite_eating	foraging termites	unknown	1	1	384.1615841	53	forest	1	15
491	DRC	Bili-Uele	Gbangadi	4.723333	25.776667	schweinfurthii	termite_eating_without_tools	foraging termites	non_tool	1	1	384.1615841	53	forest	1	15
492	DRC	Bili-Uele	Gbangadi	4.723333	25.776667	schweinfurthii	termite_fishing	foraging termites	tool	0	0	384.1615841	53	forest	1	15
493	DRC	Bili-Uele	Gbangadi	4.723333	25.776667	schweinfurthii	termite_fishing_toolset	foraging termites	tool	0	0	384.1615841	53	forest	1	15
494	DRC	Bili-Uele	Gbangadi	4.723333	25.776667	schweinfurthii	tool_assisted_hunting	foraging vertebrates	tool	0	0	384.1615841	53	forest	1	15
495	DRC	Bili-Uele	Gbangadi	4.723333	25.776667	schweinfurthii	USO_digging	foraging	tool	0	0	384.1615841	53	forest	1	15
496	DRC	Bili-Uele	Gbangadi	4.723333	25.776667	schweinfurthii	water_dipping	water extraction	tool	0	0	384.1615841	53	forest	1	15
497	DRC	Bili-Uele	Lebo	3.407167	25.344167	schweinfurthii	accumulative_stone_throwing	communication	tool	0	0	237.0955905	44	forest	1	28	\Hicks 2010 A Chimpanzee Mega-Culture? Exploring Behavioral Continuity in Pan troglodytes schweinfurthii across Northern DR Congo PhD Thesis, University of Amsterdam\""
498	DRC	Bili-Uele	Lebo	3.407167	25.344167	schweinfurthii	algae_eating_without_tools	foraging algae	non_tool	0	0	237.0955905	44	forest	1	28
499	DRC	Bili-Uele	Lebo	3.407167	25.344167	schweinfurthii	algae_fishing	foraging algae	tool	0	0	237.0955905	44	forest	1	28
500	DRC	Bili-Uele	Lebo	3.407167	25.344167	schweinfurthii	algae_scooping	foraging algae	tool	0	0	237.0955905	44	forest	1	28
501	DRC	Bili-Uele	Lebo	3.407167	25.344167	schweinfurthii	ant_dipping	foraging ants	tool	0	0	237.0955905	44	forest	1	28
502	DRC	Bili-Uele	Lebo	3.407167	25.344167	schweinfurthii	ant_eating	foraging ants	unknown	1	1	237.0955905	44	forest	1	28
503	DRC	Bili-Uele	Lebo	3.407167	25.344167	schweinfurthii	ant_eating_without_tools	foraging ants	non_tool	0	0	237.0955905	44	forest	1	28
504	DRC	Bili-Uele	Lebo	3.407167	25.344167	schweinfurthii	ant_fishing	foraging ants	tool	1	1	237.0955905	44	forest	1	28
505	DRC	Bili-Uele	Lebo	3.407167	25.344167	schweinfurthii	bathing	thermoregulation	non_tool	0	0	237.0955905	44	forest	1	28
506	DRC	Bili-Uele	Lebo	3.407167	25.344167	schweinfurthii	cave_use	thermoregulation	non_tool	0	0	237.0955905	44	forest	1	28
507	DRC	Bili-Uele	Lebo	3.407167	25.344167	schweinfurthii	fruit_cleaving	foraging fruit	tool	0	0	237.0955905	44	forest	1	28
508	DRC	Bili-Uele	Lebo	3.407167	25.344167	schweinfurthii	ground_nest	ground protection	non_tool	1	1	237.0955905	44	forest	1	28
509	DRC	Bili-Uele	Lebo	3.407167	25.344167	schweinfurthii	honey_eating	foraging honey	unknown	0	0	237.0955905	44	forest	1	28
510	DRC	Bili-Uele	Lebo	3.407167	25.344167	schweinfurthii	honey_eating_without_tools	foraging honey	non_tool	0	0	237.0955905	44	forest	1	28
511	DRC	Bili-Uele	Lebo	3.407167	25.344167	schweinfurthii	honey_extraction_with_tool	foraging honey	tool	0	0	237.0955905	44	forest	1	28
512	DRC	Bili-Uele	Lebo	3.407167	25.344167	schweinfurthii	honey_extraction_with_toolset	foraging honey	tool	0	0	237.0955905	44	forest	1	28
513	DRC	Bili-Uele	Lebo	3.407167	25.344167	schweinfurthii	leaf_clipping	communication	tool	0	0	237.0955905	44	forest	1	28
514	DRC	Bili-Uele	Lebo	3.407167	25.344167	schweinfurthii	leaf_cushion	ground protection	non_tool	1	1	237.0955905	44	forest	1	28
515	DRC	Bili-Uele	Lebo	3.407167	25.344167	schweinfurthii	leaf_sponge	water extraction	tool	0	0	237.0955905	44	forest	1	28
516	DRC	Bili-Uele	Lebo	3.407167	25.344167	schweinfurthii	marrow_pick	foraging vertebrates	tool	0	0	237.0955905	44	forest	1	28
517	DRC	Bili-Uele	Lebo	3.407167	25.344167	schweinfurthii	moss_sponge	water extraction	tool	0	0	237.0955905	44	forest	1	28
518	DRC	Bili-Uele	Lebo	3.407167	25.344167	schweinfurthii	nut_cracking	foraging nuts	tool	0	0	237.0955905	44	forest	1	28
519	DRC	Bili-Uele	Lebo	3.407167	25.344167	schweinfurthii	pestle_pounding	foraging pith	tool	0	0	237.0955905	44	forest	1	28
520	DRC	Bili-Uele	Lebo	3.407167	25.344167	schweinfurthii	stone_throwing	communication	tool	0	0	237.0955905	44	forest	1	28
521	DRC	Bili-Uele	Lebo	3.407167	25.344167	schweinfurthii	termite_eating	foraging termites	unknown	1	1	237.0955905	44	forest	1	28
522	DRC	Bili-Uele	Lebo	3.407167	25.344167	schweinfurthii	termite_eating_without_tools	foraging termites	non_tool	1	1	237.0955905	44	forest	1	28
523	DRC	Bili-Uele	Lebo	3.407167	25.344167	schweinfurthii	termite_fishing	foraging termites	tool	0	0	237.0955905	44	forest	1	28
524	DRC	Bili-Uele	Lebo	3.407167	25.344167	schweinfurthii	termite_fishing_toolset	foraging termites	tool	0	0	237.0955905	44	forest	1	28
525	DRC	Bili-Uele	Lebo	3.407167	25.344167	schweinfurthii	tool_assisted_hunting	foraging vertebrates	tool	0	0	237.0955905	44	forest	1	28
526	DRC	Bili-Uele	Lebo	3.407167	25.344167	schweinfurthii	USO_digging	foraging	tool	0	0	237.0955905	44	forest	1	28
527	DRC	Bili-Uele	Lebo	3.407167	25.344167	schweinfurthii	water_dipping	water extraction	tool	0	0	237.0955905	44	forest	1	28
528	DRC	Bili-Uele	Leguga	3.356333	24.964	schweinfurthii	accumulative_stone_throwing	communication	tool	0	0	208.1515923	43	forest	1	21	\Hicks 2010 A Chimpanzee Mega-Culture? Exploring Behavioral Continuity in Pan troglodytes schweinfurthii across Northern DR Congo PhD Thesis, University of Amsterdam\""
529	DRC	Bili-Uele	Leguga	3.356333	24.964	schweinfurthii	algae_eating_without_tools	foraging algae	non_tool	0	0	208.1515923	43	forest	1	21
530	DRC	Bili-Uele	Leguga	3.356333	24.964	schweinfurthii	algae_fishing	foraging algae	tool	0	0	208.1515923	43	forest	1	21
531	DRC	Bili-Uele	Leguga	3.356333	24.964	schweinfurthii	algae_scooping	foraging algae	tool	0	0	208.1515923	43	forest	1	21
532	DRC	Bili-Uele	Leguga	3.356333	24.964	schweinfurthii	ant_dipping	foraging ants	tool	1	1	208.1515923	43	forest	1	21
533	DRC	Bili-Uele	Leguga	3.356333	24.964	schweinfurthii	ant_eating	foraging ants	unknown	1	1	208.1515923	43	forest	1	21
534	DRC	Bili-Uele	Leguga	3.356333	24.964	schweinfurthii	ant_eating_without_tools	foraging ants	non_tool	0	0	208.1515923	43	forest	1	21
535	DRC	Bili-Uele	Leguga	3.356333	24.964	schweinfurthii	ant_fishing	foraging ants	tool	1	1	208.1515923	43	forest	1	21
536	DRC	Bili-Uele	Leguga	3.356333	24.964	schweinfurthii	bathing	thermoregulation	non_tool	0	0	208.1515923	43	forest	1	21
537	DRC	Bili-Uele	Leguga	3.356333	24.964	schweinfurthii	cave_use	thermoregulation	non_tool	0	0	208.1515923	43	forest	1	21
538	DRC	Bili-Uele	Leguga	3.356333	24.964	schweinfurthii	fruit_cleaving	foraging fruit	tool	0	0	208.1515923	43	forest	1	21
539	DRC	Bili-Uele	Leguga	3.356333	24.964	schweinfurthii	ground_nest	ground protection	non_tool	1	1	208.1515923	43	forest	1	21
540	DRC	Bili-Uele	Leguga	3.356333	24.964	schweinfurthii	honey_eating	foraging honey	unknown	0	0	208.1515923	43	forest	1	21
541	DRC	Bili-Uele	Leguga	3.356333	24.964	schweinfurthii	honey_eating_without_tools	foraging honey	non_tool	0	0	208.1515923	43	forest	1	21
542	DRC	Bili-Uele	Leguga	3.356333	24.964	schweinfurthii	honey_extraction_with_tool	foraging honey	tool	0	0	208.1515923	43	forest	1	21
543	DRC	Bili-Uele	Leguga	3.356333	24.964	schweinfurthii	honey_extraction_with_toolset	foraging honey	tool	0	0	208.1515923	43	forest	1	21
544	DRC	Bili-Uele	Leguga	3.356333	24.964	schweinfurthii	leaf_clipping	communication	tool	0	0	208.1515923	43	forest	1	21
545	DRC	Bili-Uele	Leguga	3.356333	24.964	schweinfurthii	leaf_cushion	ground protection	non_tool	1	1	208.1515923	43	forest	1	21
546	DRC	Bili-Uele	Leguga	3.356333	24.964	schweinfurthii	leaf_sponge	water extraction	tool	0	0	208.1515923	43	forest	1	21
547	DRC	Bili-Uele	Leguga	3.356333	24.964	schweinfurthii	marrow_pick	foraging vertebrates	tool	0	0	208.1515923	43	forest	1	21
548	DRC	Bili-Uele	Leguga	3.356333	24.964	schweinfurthii	moss_sponge	water extraction	tool	0	0	208.1515923	43	forest	1	21
549	DRC	Bili-Uele	Leguga	3.356333	24.964	schweinfurthii	nut_cracking	foraging nuts	tool	0	0	208.1515923	43	forest	1	21
550	DRC	Bili-Uele	Leguga	3.356333	24.964	schweinfurthii	pestle_pounding	foraging pith	tool	0	0	208.1515923	43	forest	1	21
551	DRC	Bili-Uele	Leguga	3.356333	24.964	schweinfurthii	stone_throwing	communication	tool	0	0	208.1515923	43	forest	1	21
552	DRC	Bili-Uele	Leguga	3.356333	24.964	schweinfurthii	termite_eating	foraging termites	unknown	1	1	208.1515923	43	forest	1	21
553	DRC	Bili-Uele	Leguga	3.356333	24.964	schweinfurthii	termite_eating_without_tools	foraging termites	non_tool	1	1	208.1515923	43	forest	1	21
554	DRC	Bili-Uele	Leguga	3.356333	24.964	schweinfurthii	termite_fishing	foraging termites	tool	0	0	208.1515923	43	forest	1	21
555	DRC	Bili-Uele	Leguga	3.356333	24.964	schweinfurthii	termite_fishing_toolset	foraging termites	tool	0	0	208.1515923	43	forest	1	21
556	DRC	Bili-Uele	Leguga	3.356333	24.964	schweinfurthii	tool_assisted_hunting	foraging vertebrates	tool	0	0	208.1515923	43	forest	1	21
557	DRC	Bili-Uele	Leguga	3.356333	24.964	schweinfurthii	USO_digging	foraging	tool	0	0	208.1515923	43	forest	1	21
558	DRC	Bili-Uele	Leguga	3.356333	24.964	schweinfurthii	water_dipping	water extraction	tool	0	0	208.1515923	43	forest	1	21
559	DRC	Bili-Uele	Lingo	3.413833	23.501833	schweinfurthii	accumulative_stone_throwing	communication	tool	0	0	153.9200767	39	forest	1	14	\Hicks 2010 A Chimpanzee Mega-Culture? Exploring Behavioral Continuity in Pan troglodytes schweinfurthii across Northern DR Congo PhD Thesis, University of Amsterdam\""
560	DRC	Bili-Uele	Lingo	3.413833	23.501833	schweinfurthii	algae_eating_without_tools	foraging algae	non_tool	0	0	153.9200767	39	forest	1	14
561	DRC	Bili-Uele	Lingo	3.413833	23.501833	schweinfurthii	algae_fishing	foraging algae	tool	0	0	153.9200767	39	forest	1	14
562	DRC	Bili-Uele	Lingo	3.413833	23.501833	schweinfurthii	algae_scooping	foraging algae	tool	0	0	153.9200767	39	forest	1	14
563	DRC	Bili-Uele	Lingo	3.413833	23.501833	schweinfurthii	ant_dipping	foraging ants	tool	0	0	153.9200767	39	forest	1	14
564	DRC	Bili-Uele	Lingo	3.413833	23.501833	schweinfurthii	ant_eating	foraging ants	unknown	0	0	153.9200767	39	forest	1	14
565	DRC	Bili-Uele	Lingo	3.413833	23.501833	schweinfurthii	ant_eating_without_tools	foraging ants	non_tool	0	0	153.9200767	39	forest	1	14
566	DRC	Bili-Uele	Lingo	3.413833	23.501833	schweinfurthii	ant_fishing	foraging ants	tool	0	0	153.9200767	39	forest	1	14
567	DRC	Bili-Uele	Lingo	3.413833	23.501833	schweinfurthii	bathing	thermoregulation	non_tool	0	0	153.9200767	39	forest	1	14
568	DRC	Bili-Uele	Lingo	3.413833	23.501833	schweinfurthii	cave_use	thermoregulation	non_tool	0	0	153.9200767	39	forest	1	14
569	DRC	Bili-Uele	Lingo	3.413833	23.501833	schweinfurthii	fruit_cleaving	foraging fruit	tool	0	0	153.9200767	39	forest	1	14
570	DRC	Bili-Uele	Lingo	3.413833	23.501833	schweinfurthii	ground_nest	ground protection	non_tool	0	0	153.9200767	39	forest	1	14
571	DRC	Bili-Uele	Lingo	3.413833	23.501833	schweinfurthii	honey_eating	foraging honey	unknown	0	0	153.9200767	39	forest	1	14
572	DRC	Bili-Uele	Lingo	3.413833	23.501833	schweinfurthii	honey_eating_without_tools	foraging honey	non_tool	0	0	153.9200767	39	forest	1	14
573	DRC	Bili-Uele	Lingo	3.413833	23.501833	schweinfurthii	honey_extraction_with_tool	foraging honey	tool	0	0	153.9200767	39	forest	1	14
574	DRC	Bili-Uele	Lingo	3.413833	23.501833	schweinfurthii	honey_extraction_with_toolset	foraging honey	tool	0	0	153.9200767	39	forest	1	14
575	DRC	Bili-Uele	Lingo	3.413833	23.501833	schweinfurthii	leaf_clipping	communication	tool	0	0	153.9200767	39	forest	1	14
576	DRC	Bili-Uele	Lingo	3.413833	23.501833	schweinfurthii	leaf_cushion	ground protection	non_tool	0	0	153.9200767	39	forest	1	14
577	DRC	Bili-Uele	Lingo	3.413833	23.501833	schweinfurthii	leaf_sponge	water extraction	tool	0	0	153.9200767	39	forest	1	14
578	DRC	Bili-Uele	Lingo	3.413833	23.501833	schweinfurthii	marrow_pick	foraging vertebrates	tool	0	0	153.9200767	39	forest	1	14
579	DRC	Bili-Uele	Lingo	3.413833	23.501833	schweinfurthii	moss_sponge	water extraction	tool	0	0	153.9200767	39	forest	1	14
580	DRC	Bili-Uele	Lingo	3.413833	23.501833	schweinfurthii	nut_cracking	foraging nuts	tool	0	0	153.9200767	39	forest	1	14
581	DRC	Bili-Uele	Lingo	3.413833	23.501833	schweinfurthii	pestle_pounding	foraging pith	tool	0	0	153.9200767	39	forest	1	14
582	DRC	Bili-Uele	Lingo	3.413833	23.501833	schweinfurthii	stone_throwing	communication	tool	0	0	153.9200767	39	forest	1	14
583	DRC	Bili-Uele	Lingo	3.413833	23.501833	schweinfurthii	termite_eating	foraging termites	unknown	1	1	153.9200767	39	forest	1	14
584	DRC	Bili-Uele	Lingo	3.413833	23.501833	schweinfurthii	termite_eating_without_tools	foraging termites	non_tool	1	1	153.9200767	39	forest	1	14
585	DRC	Bili-Uele	Lingo	3.413833	23.501833	schweinfurthii	termite_fishing	foraging termites	tool	0	0	153.9200767	39	forest	1	14
586	DRC	Bili-Uele	Lingo	3.413833	23.501833	schweinfurthii	termite_fishing_toolset	foraging termites	tool	0	0	153.9200767	39	forest	1	14
587	DRC	Bili-Uele	Lingo	3.413833	23.501833	schweinfurthii	tool_assisted_hunting	foraging vertebrates	tool	0	0	153.9200767	39	forest	1	14
588	DRC	Bili-Uele	Lingo	3.413833	23.501833	schweinfurthii	USO_digging	foraging	tool	0	0	153.9200767	39	forest	1	14
589	DRC	Bili-Uele	Lingo	3.413833	23.501833	schweinfurthii	water_dipping	water extraction	tool	0	0	153.9200767	39	forest	1	14
590	DRC	Bili-Uele	Mbange E	3.228833	24.170833	schweinfurthii	accumulative_stone_throwing	communication	tool	0	0	157.6159907	41	forest	1	14	\Hicks 2010 A Chimpanzee Mega-Culture? Exploring Behavioral Continuity in Pan troglodytes schweinfurthii across Northern DR Congo PhD Thesis, University of Amsterdam\""
591	DRC	Bili-Uele	Mbange E	3.228833	24.170833	schweinfurthii	algae_eating_without_tools	foraging algae	non_tool	0	0	157.6159907	41	forest	1	14
592	DRC	Bili-Uele	Mbange E	3.228833	24.170833	schweinfurthii	algae_fishing	foraging algae	tool	0	0	157.6159907	41	forest	1	14
593	DRC	Bili-Uele	Mbange E	3.228833	24.170833	schweinfurthii	algae_scooping	foraging algae	tool	0	0	157.6159907	41	forest	1	14
594	DRC	Bili-Uele	Mbange E	3.228833	24.170833	schweinfurthii	ant_dipping	foraging ants	tool	1	1	157.6159907	41	forest	1	14
595	DRC	Bili-Uele	Mbange E	3.228833	24.170833	schweinfurthii	ant_eating	foraging ants	unknown	1	1	157.6159907	41	forest	1	14
596	DRC	Bili-Uele	Mbange E	3.228833	24.170833	schweinfurthii	ant_eating_without_tools	foraging ants	non_tool	0	0	157.6159907	41	forest	1	14
597	DRC	Bili-Uele	Mbange E	3.228833	24.170833	schweinfurthii	ant_fishing	foraging ants	tool	0	0	157.6159907	41	forest	1	14
598	DRC	Bili-Uele	Mbange E	3.228833	24.170833	schweinfurthii	bathing	thermoregulation	non_tool	0	0	157.6159907	41	forest	1	14
599	DRC	Bili-Uele	Mbange E	3.228833	24.170833	schweinfurthii	cave_use	thermoregulation	non_tool	0	0	157.6159907	41	forest	1	14
600	DRC	Bili-Uele	Mbange E	3.228833	24.170833	schweinfurthii	fruit_cleaving	foraging fruit	tool	0	0	157.6159907	41	forest	1	14
601	DRC	Bili-Uele	Mbange E	3.228833	24.170833	schweinfurthii	ground_nest	ground protection	non_tool	1	1	157.6159907	41	forest	1	14
602	DRC	Bili-Uele	Mbange E	3.228833	24.170833	schweinfurthii	honey_eating	foraging honey	unknown	0	0	157.6159907	41	forest	1	14
603	DRC	Bili-Uele	Mbange E	3.228833	24.170833	schweinfurthii	honey_eating_without_tools	foraging honey	non_tool	0	0	157.6159907	41	forest	1	14
604	DRC	Bili-Uele	Mbange E	3.228833	24.170833	schweinfurthii	honey_extraction_with_tool	foraging honey	tool	0	0	157.6159907	41	forest	1	14
605	DRC	Bili-Uele	Mbange E	3.228833	24.170833	schweinfurthii	honey_extraction_with_toolset	foraging honey	tool	0	0	157.6159907	41	forest	1	14
606	DRC	Bili-Uele	Mbange E	3.228833	24.170833	schweinfurthii	leaf_clipping	communication	tool	0	0	157.6159907	41	forest	1	14
607	DRC	Bili-Uele	Mbange E	3.228833	24.170833	schweinfurthii	leaf_cushion	ground protection	non_tool	1	1	157.6159907	41	forest	1	14
608	DRC	Bili-Uele	Mbange E	3.228833	24.170833	schweinfurthii	leaf_sponge	water extraction	tool	0	0	157.6159907	41	forest	1	14
609	DRC	Bili-Uele	Mbange E	3.228833	24.170833	schweinfurthii	marrow_pick	foraging vertebrates	tool	0	0	157.6159907	41	forest	1	14
610	DRC	Bili-Uele	Mbange E	3.228833	24.170833	schweinfurthii	moss_sponge	water extraction	tool	0	0	157.6159907	41	forest	1	14
611	DRC	Bili-Uele	Mbange E	3.228833	24.170833	schweinfurthii	nut_cracking	foraging nuts	tool	0	0	157.6159907	41	forest	1	14
612	DRC	Bili-Uele	Mbange E	3.228833	24.170833	schweinfurthii	pestle_pounding	foraging pith	tool	0	0	157.6159907	41	forest	1	14
613	DRC	Bili-Uele	Mbange E	3.228833	24.170833	schweinfurthii	stone_throwing	communication	tool	0	0	157.6159907	41	forest	1	14
614	DRC	Bili-Uele	Mbange E	3.228833	24.170833	schweinfurthii	termite_eating	foraging termites	unknown	1	1	157.6159907	41	forest	1	14
615	DRC	Bili-Uele	Mbange E	3.228833	24.170833	schweinfurthii	termite_eating_without_tools	foraging termites	non_tool	1	1	157.6159907	41	forest	1	14
616	DRC	Bili-Uele	Mbange E	3.228833	24.170833	schweinfurthii	termite_fishing	foraging termites	tool	0	0	157.6159907	41	forest	1	14
617	DRC	Bili-Uele	Mbange E	3.228833	24.170833	schweinfurthii	termite_fishing_toolset	foraging termites	tool	0	0	157.6159907	41	forest	1	14
618	DRC	Bili-Uele	Mbange E	3.228833	24.170833	schweinfurthii	tool_assisted_hunting	foraging vertebrates	tool	0	0	157.6159907	41	forest	1	14
619	DRC	Bili-Uele	Mbange E	3.228833	24.170833	schweinfurthii	USO_digging	foraging	tool	0	0	157.6159907	41	forest	1	14
620	DRC	Bili-Uele	Mbange E	3.228833	24.170833	schweinfurthii	water_dipping	water extraction	tool	0	0	157.6159907	41	forest	1	14
621	DRC	Bili-Uele	Mbange W	3.155	24.048	schweinfurthii	accumulative_stone_throwing	communication	tool	0	0	145.8904877	40	forest	1	14	\Hicks 2010 A Chimpanzee Mega-Culture? Exploring Behavioral Continuity in Pan troglodytes schweinfurthii across Northern DR Congo PhD Thesis, University of Amsterdam\""
622	DRC	Bili-Uele	Mbange W	3.155	24.048	schweinfurthii	algae_eating_without_tools	foraging algae	non_tool	0	0	145.8904877	40	forest	1	14
623	DRC	Bili-Uele	Mbange W	3.155	24.048	schweinfurthii	algae_fishing	foraging algae	tool	0	0	145.8904877	40	forest	1	14
624	DRC	Bili-Uele	Mbange W	3.155	24.048	schweinfurthii	algae_scooping	foraging algae	tool	0	0	145.8904877	40	forest	1	14
625	DRC	Bili-Uele	Mbange W	3.155	24.048	schweinfurthii	ant_dipping	foraging ants	tool	1	1	145.8904877	40	forest	1	14
626	DRC	Bili-Uele	Mbange W	3.155	24.048	schweinfurthii	ant_eating	foraging ants	unknown	1	1	145.8904877	40	forest	1	14
627	DRC	Bili-Uele	Mbange W	3.155	24.048	schweinfurthii	ant_eating_without_tools	foraging ants	non_tool	0	0	145.8904877	40	forest	1	14
628	DRC	Bili-Uele	Mbange W	3.155	24.048	schweinfurthii	ant_fishing	foraging ants	tool	0	0	145.8904877	40	forest	1	14
629	DRC	Bili-Uele	Mbange W	3.155	24.048	schweinfurthii	bathing	thermoregulation	non_tool	0	0	145.8904877	40	forest	1	14
630	DRC	Bili-Uele	Mbange W	3.155	24.048	schweinfurthii	cave_use	thermoregulation	non_tool	0	0	145.8904877	40	forest	1	14
631	DRC	Bili-Uele	Mbange W	3.155	24.048	schweinfurthii	fruit_cleaving	foraging fruit	tool	0	0	145.8904877	40	forest	1	14
632	DRC	Bili-Uele	Mbange W	3.155	24.048	schweinfurthii	ground_nest	ground protection	non_tool	0	0	145.8904877	40	forest	1	14
633	DRC	Bili-Uele	Mbange W	3.155	24.048	schweinfurthii	honey_eating	foraging honey	unknown	0	0	145.8904877	40	forest	1	14
634	DRC	Bili-Uele	Mbange W	3.155	24.048	schweinfurthii	honey_eating_without_tools	foraging honey	non_tool	0	0	145.8904877	40	forest	1	14
635	DRC	Bili-Uele	Mbange W	3.155	24.048	schweinfurthii	honey_extraction_with_tool	foraging honey	tool	0	0	145.8904877	40	forest	1	14
636	DRC	Bili-Uele	Mbange W	3.155	24.048	schweinfurthii	honey_extraction_with_toolset	foraging honey	tool	0	0	145.8904877	40	forest	1	14
637	DRC	Bili-Uele	Mbange W	3.155	24.048	schweinfurthii	leaf_clipping	communication	tool	0	0	145.8904877	40	forest	1	14
638	DRC	Bili-Uele	Mbange W	3.155	24.048	schweinfurthii	leaf_cushion	ground protection	non_tool	0	0	145.8904877	40	forest	1	14
639	DRC	Bili-Uele	Mbange W	3.155	24.048	schweinfurthii	leaf_sponge	water extraction	tool	0	0	145.8904877	40	forest	1	14
640	DRC	Bili-Uele	Mbange W	3.155	24.048	schweinfurthii	marrow_pick	foraging vertebrates	tool	0	0	145.8904877	40	forest	1	14
641	DRC	Bili-Uele	Mbange W	3.155	24.048	schweinfurthii	moss_sponge	water extraction	tool	0	0	145.8904877	40	forest	1	14
642	DRC	Bili-Uele	Mbange W	3.155	24.048	schweinfurthii	nut_cracking	foraging nuts	tool	0	0	145.8904877	40	forest	1	14
643	DRC	Bili-Uele	Mbange W	3.155	24.048	schweinfurthii	pestle_pounding	foraging pith	tool	0	0	145.8904877	40	forest	1	14
644	DRC	Bili-Uele	Mbange W	3.155	24.048	schweinfurthii	stone_throwing	communication	tool	0	0	145.8904877	40	forest	1	14
645	DRC	Bili-Uele	Mbange W	3.155	24.048	schweinfurthii	termite_eating	foraging termites	unknown	1	1	145.8904877	40	forest	1	14
646	DRC	Bili-Uele	Mbange W	3.155	24.048	schweinfurthii	termite_eating_without_tools	foraging termites	non_tool	1	1	145.8904877	40	forest	1	14
647	DRC	Bili-Uele	Mbange W	3.155	24.048	schweinfurthii	termite_fishing	foraging termites	tool	0	0	145.8904877	40	forest	1	14
648	DRC	Bili-Uele	Mbange W	3.155	24.048	schweinfurthii	termite_fishing_toolset	foraging termites	tool	0	0	145.8904877	40	forest	1	14
649	DRC	Bili-Uele	Mbange W	3.155	24.048	schweinfurthii	tool_assisted_hunting	foraging vertebrates	tool	0	0	145.8904877	40	forest	1	14
650	DRC	Bili-Uele	Mbange W	3.155	24.048	schweinfurthii	USO_digging	foraging	tool	0	0	145.8904877	40	forest	1	14
651	DRC	Bili-Uele	Mbange W	3.155	24.048	schweinfurthii	water_dipping	water extraction	tool	0	0	145.8904877	40	forest	1	14
652	DRC	Bili-Uele	Membulu	3.015	24.044167	schweinfurthii	accumulative_stone_throwing	communication	tool	0	0	130.8793216	40	forest	1	20	\Hicks 2010 A Chimpanzee Mega-Culture? Exploring Behavioral Continuity in Pan troglodytes schweinfurthii across Northern DR Congo PhD Thesis, University of Amsterdam\""
653	DRC	Bili-Uele	Membulu	3.015	24.044167	schweinfurthii	algae_eating_without_tools	foraging algae	non_tool	0	0	130.8793216	40	forest	1	20
654	DRC	Bili-Uele	Membulu	3.015	24.044167	schweinfurthii	algae_fishing	foraging algae	tool	0	0	130.8793216	40	forest	1	20
655	DRC	Bili-Uele	Membulu	3.015	24.044167	schweinfurthii	algae_scooping	foraging algae	tool	0	0	130.8793216	40	forest	1	20
656	DRC	Bili-Uele	Membulu	3.015	24.044167	schweinfurthii	ant_dipping	foraging ants	tool	0	0	130.8793216	40	forest	1	20
657	DRC	Bili-Uele	Membulu	3.015	24.044167	schweinfurthii	ant_eating	foraging ants	unknown	0	0	130.8793216	40	forest	1	20
658	DRC	Bili-Uele	Membulu	3.015	24.044167	schweinfurthii	ant_eating_without_tools	foraging ants	non_tool	0	0	130.8793216	40	forest	1	20
659	DRC	Bili-Uele	Membulu	3.015	24.044167	schweinfurthii	ant_fishing	foraging ants	tool	0	0	130.8793216	40	forest	1	20
660	DRC	Bili-Uele	Membulu	3.015	24.044167	schweinfurthii	bathing	thermoregulation	non_tool	0	0	130.8793216	40	forest	1	20
661	DRC	Bili-Uele	Membulu	3.015	24.044167	schweinfurthii	cave_use	thermoregulation	non_tool	0	0	130.8793216	40	forest	1	20
662	DRC	Bili-Uele	Membulu	3.015	24.044167	schweinfurthii	fruit_cleaving	foraging fruit	tool	0	0	130.8793216	40	forest	1	20
663	DRC	Bili-Uele	Membulu	3.015	24.044167	schweinfurthii	ground_nest	ground protection	non_tool	1	1	130.8793216	40	forest	1	20
664	DRC	Bili-Uele	Membulu	3.015	24.044167	schweinfurthii	honey_eating	foraging honey	unknown	0	0	130.8793216	40	forest	1	20
665	DRC	Bili-Uele	Membulu	3.015	24.044167	schweinfurthii	honey_eating_without_tools	foraging honey	non_tool	0	0	130.8793216	40	forest	1	20
666	DRC	Bili-Uele	Membulu	3.015	24.044167	schweinfurthii	honey_extraction_with_tool	foraging honey	tool	0	0	130.8793216	40	forest	1	20
667	DRC	Bili-Uele	Membulu	3.015	24.044167	schweinfurthii	honey_extraction_with_toolset	foraging honey	tool	0	0	130.8793216	40	forest	1	20
668	DRC	Bili-Uele	Membulu	3.015	24.044167	schweinfurthii	leaf_clipping	communication	tool	0	0	130.8793216	40	forest	1	20
669	DRC	Bili-Uele	Membulu	3.015	24.044167	schweinfurthii	leaf_cushion	ground protection	non_tool	0	0	130.8793216	40	forest	1	20
670	DRC	Bili-Uele	Membulu	3.015	24.044167	schweinfurthii	leaf_sponge	water extraction	tool	0	0	130.8793216	40	forest	1	20
671	DRC	Bili-Uele	Membulu	3.015	24.044167	schweinfurthii	marrow_pick	foraging vertebrates	tool	0	0	130.8793216	40	forest	1	20
672	DRC	Bili-Uele	Membulu	3.015	24.044167	schweinfurthii	moss_sponge	water extraction	tool	0	0	130.8793216	40	forest	1	20
673	DRC	Bili-Uele	Membulu	3.015	24.044167	schweinfurthii	nut_cracking	foraging nuts	tool	0	0	130.8793216	40	forest	1	20
674	DRC	Bili-Uele	Membulu	3.015	24.044167	schweinfurthii	pestle_pounding	foraging pith	tool	0	0	130.8793216	40	forest	1	20
675	DRC	Bili-Uele	Membulu	3.015	24.044167	schweinfurthii	stone_throwing	communication	tool	0	0	130.8793216	40	forest	1	20
676	DRC	Bili-Uele	Membulu	3.015	24.044167	schweinfurthii	termite_eating	foraging termites	unknown	0	0	130.8793216	40	forest	1	20
677	DRC	Bili-Uele	Membulu	3.015	24.044167	schweinfurthii	termite_eating_without_tools	foraging termites	non_tool	0	0	130.8793216	40	forest	1	20
678	DRC	Bili-Uele	Membulu	3.015	24.044167	schweinfurthii	termite_fishing	foraging termites	tool	0	0	130.8793216	40	forest	1	20
679	DRC	Bili-Uele	Membulu	3.015	24.044167	schweinfurthii	termite_fishing_toolset	foraging termites	tool	0	0	130.8793216	40	forest	1	20
680	DRC	Bili-Uele	Membulu	3.015	24.044167	schweinfurthii	tool_assisted_hunting	foraging vertebrates	tool	0	0	130.8793216	40	forest	1	20
681	DRC	Bili-Uele	Membulu	3.015	24.044167	schweinfurthii	USO_digging	foraging	tool	0	0	130.8793216	40	forest	1	20
682	DRC	Bili-Uele	Membulu	3.015	24.044167	schweinfurthii	water_dipping	water extraction	tool	0	0	130.8793216	40	forest	1	20
683	DRC	Bili-Uele	Ngume	2.763833	25.335833	schweinfurthii	accumulative_stone_throwing	communication	tool	0	0	177.0689268	41	forest	1	21	\Hicks 2010 A Chimpanzee Mega-Culture? Exploring Behavioral Continuity in Pan troglodytes schweinfurthii across Northern DR Congo PhD Thesis, University of Amsterdam\""
684	DRC	Bili-Uele	Ngume	2.763833	25.335833	schweinfurthii	algae_eating_without_tools	foraging algae	non_tool	0	0	177.0689268	41	forest	1	21
685	DRC	Bili-Uele	Ngume	2.763833	25.335833	schweinfurthii	algae_fishing	foraging algae	tool	0	0	177.0689268	41	forest	1	21
686	DRC	Bili-Uele	Ngume	2.763833	25.335833	schweinfurthii	algae_scooping	foraging algae	tool	0	0	177.0689268	41	forest	1	21
687	DRC	Bili-Uele	Ngume	2.763833	25.335833	schweinfurthii	ant_dipping	foraging ants	tool	0	0	177.0689268	41	forest	1	21
688	DRC	Bili-Uele	Ngume	2.763833	25.335833	schweinfurthii	ant_eating	foraging ants	unknown	1	1	177.0689268	41	forest	1	21
689	DRC	Bili-Uele	Ngume	2.763833	25.335833	schweinfurthii	ant_eating_without_tools	foraging ants	non_tool	0	0	177.0689268	41	forest	1	21
690	DRC	Bili-Uele	Ngume	2.763833	25.335833	schweinfurthii	ant_fishing	foraging ants	tool	1	1	177.0689268	41	forest	1	21
691	DRC	Bili-Uele	Ngume	2.763833	25.335833	schweinfurthii	bathing	thermoregulation	non_tool	0	0	177.0689268	41	forest	1	21
692	DRC	Bili-Uele	Ngume	2.763833	25.335833	schweinfurthii	cave_use	thermoregulation	non_tool	0	0	177.0689268	41	forest	1	21
693	DRC	Bili-Uele	Ngume	2.763833	25.335833	schweinfurthii	fruit_cleaving	foraging fruit	tool	0	0	177.0689268	41	forest	1	21
694	DRC	Bili-Uele	Ngume	2.763833	25.335833	schweinfurthii	ground_nest	ground protection	non_tool	0	0	177.0689268	41	forest	1	21
695	DRC	Bili-Uele	Ngume	2.763833	25.335833	schweinfurthii	honey_eating	foraging honey	unknown	0	0	177.0689268	41	forest	1	21
696	DRC	Bili-Uele	Ngume	2.763833	25.335833	schweinfurthii	honey_eating_without_tools	foraging honey	non_tool	0	0	177.0689268	41	forest	1	21
697	DRC	Bili-Uele	Ngume	2.763833	25.335833	schweinfurthii	honey_extraction_with_tool	foraging honey	tool	0	0	177.0689268	41	forest	1	21
698	DRC	Bili-Uele	Ngume	2.763833	25.335833	schweinfurthii	honey_extraction_with_toolset	foraging honey	tool	0	0	177.0689268	41	forest	1	21
699	DRC	Bili-Uele	Ngume	2.763833	25.335833	schweinfurthii	leaf_clipping	communication	tool	0	0	177.0689268	41	forest	1	21
700	DRC	Bili-Uele	Ngume	2.763833	25.335833	schweinfurthii	leaf_cushion	ground protection	non_tool	0	0	177.0689268	41	forest	1	21
701	DRC	Bili-Uele	Ngume	2.763833	25.335833	schweinfurthii	leaf_sponge	water extraction	tool	0	0	177.0689268	41	forest	1	21
702	DRC	Bili-Uele	Ngume	2.763833	25.335833	schweinfurthii	marrow_pick	foraging vertebrates	tool	0	0	177.0689268	41	forest	1	21
703	DRC	Bili-Uele	Ngume	2.763833	25.335833	schweinfurthii	moss_sponge	water extraction	tool	0	0	177.0689268	41	forest	1	21
704	DRC	Bili-Uele	Ngume	2.763833	25.335833	schweinfurthii	nut_cracking	foraging nuts	tool	0	0	177.0689268	41	forest	1	21
705	DRC	Bili-Uele	Ngume	2.763833	25.335833	schweinfurthii	pestle_pounding	foraging pith	tool	0	0	177.0689268	41	forest	1	21
706	DRC	Bili-Uele	Ngume	2.763833	25.335833	schweinfurthii	stone_throwing	communication	tool	0	0	177.0689268	41	forest	1	21
707	DRC	Bili-Uele	Ngume	2.763833	25.335833	schweinfurthii	termite_eating	foraging termites	unknown	1	1	177.0689268	41	forest	1	21
708	DRC	Bili-Uele	Ngume	2.763833	25.335833	schweinfurthii	termite_eating_without_tools	foraging termites	non_tool	1	1	177.0689268	41	forest	1	21
709	DRC	Bili-Uele	Ngume	2.763833	25.335833	schweinfurthii	termite_fishing	foraging termites	tool	0	0	177.0689268	41	forest	1	21
710	DRC	Bili-Uele	Ngume	2.763833	25.335833	schweinfurthii	termite_fishing_toolset	foraging termites	tool	0	0	177.0689268	41	forest	1	21
711	DRC	Bili-Uele	Ngume	2.763833	25.335833	schweinfurthii	tool_assisted_hunting	foraging vertebrates	tool	0	0	177.0689268	41	forest	1	21
712	DRC	Bili-Uele	Ngume	2.763833	25.335833	schweinfurthii	USO_digging	foraging	tool	0	0	177.0689268	41	forest	1	21
713	DRC	Bili-Uele	Ngume	2.763833	25.335833	schweinfurthii	water_dipping	water extraction	tool	0	0	177.0689268	41	forest	1	21
714	DRC	Bili-Uele	South Bili Forest	4.040333	25.035167	schweinfurthii	accumulative_stone_throwing	communication	tool	0	0	277.736881	46	forest	1	18	\Hicks 2010 A Chimpanzee Mega-Culture? Exploring Behavioral Continuity in Pan troglodytes schweinfurthii across Northern DR Congo PhD Thesis, University of Amsterdam\""
715	DRC	Bili-Uele	South Bili Forest	4.040333	25.035167	schweinfurthii	algae_eating_without_tools	foraging algae	non_tool	0	0	277.736881	46	forest	1	18
716	DRC	Bili-Uele	South Bili Forest	4.040333	25.035167	schweinfurthii	algae_fishing	foraging algae	tool	0	0	277.736881	46	forest	1	18
717	DRC	Bili-Uele	South Bili Forest	4.040333	25.035167	schweinfurthii	algae_scooping	foraging algae	tool	0	0	277.736881	46	forest	1	18
718	DRC	Bili-Uele	South Bili Forest	4.040333	25.035167	schweinfurthii	ant_dipping	foraging ants	tool	1	1	277.736881	46	forest	1	18
719	DRC	Bili-Uele	South Bili Forest	4.040333	25.035167	schweinfurthii	ant_eating	foraging ants	unknown	1	1	277.736881	46	forest	1	18
720	DRC	Bili-Uele	South Bili Forest	4.040333	25.035167	schweinfurthii	ant_eating_without_tools	foraging ants	non_tool	0	0	277.736881	46	forest	1	18
721	DRC	Bili-Uele	South Bili Forest	4.040333	25.035167	schweinfurthii	ant_fishing	foraging ants	tool	0	0	277.736881	46	forest	1	18
722	DRC	Bili-Uele	South Bili Forest	4.040333	25.035167	schweinfurthii	bathing	thermoregulation	non_tool	0	0	277.736881	46	forest	1	18
723	DRC	Bili-Uele	South Bili Forest	4.040333	25.035167	schweinfurthii	cave_use	thermoregulation	non_tool	0	0	277.736881	46	forest	1	18
724	DRC	Bili-Uele	South Bili Forest	4.040333	25.035167	schweinfurthii	fruit_cleaving	foraging fruit	tool	0	0	277.736881	46	forest	1	18
725	DRC	Bili-Uele	South Bili Forest	4.040333	25.035167	schweinfurthii	ground_nest	ground protection	non_tool	1	1	277.736881	46	forest	1	18
726	DRC	Bili-Uele	South Bili Forest	4.040333	25.035167	schweinfurthii	honey_eating	foraging honey	unknown	0	0	277.736881	46	forest	1	18
727	DRC	Bili-Uele	South Bili Forest	4.040333	25.035167	schweinfurthii	honey_eating_without_tools	foraging honey	non_tool	0	0	277.736881	46	forest	1	18
728	DRC	Bili-Uele	South Bili Forest	4.040333	25.035167	schweinfurthii	honey_extraction_with_tool	foraging honey	tool	0	0	277.736881	46	forest	1	18
729	DRC	Bili-Uele	South Bili Forest	4.040333	25.035167	schweinfurthii	honey_extraction_with_toolset	foraging honey	tool	0	0	277.736881	46	forest	1	18
730	DRC	Bili-Uele	South Bili Forest	4.040333	25.035167	schweinfurthii	leaf_clipping	communication	tool	0	0	277.736881	46	forest	1	18
731	DRC	Bili-Uele	South Bili Forest	4.040333	25.035167	schweinfurthii	leaf_cushion	ground protection	non_tool	0	0	277.736881	46	forest	1	18
732	DRC	Bili-Uele	South Bili Forest	4.040333	25.035167	schweinfurthii	leaf_sponge	water extraction	tool	0	0	277.736881	46	forest	1	18
733	DRC	Bili-Uele	South Bili Forest	4.040333	25.035167	schweinfurthii	marrow_pick	foraging vertebrates	tool	0	0	277.736881	46	forest	1	18
734	DRC	Bili-Uele	South Bili Forest	4.040333	25.035167	schweinfurthii	moss_sponge	water extraction	tool	0	0	277.736881	46	forest	1	18
735	DRC	Bili-Uele	South Bili Forest	4.040333	25.035167	schweinfurthii	nut_cracking	foraging nuts	tool	0	0	277.736881	46	forest	1	18
736	DRC	Bili-Uele	South Bili Forest	4.040333	25.035167	schweinfurthii	pestle_pounding	foraging pith	tool	0	0	277.736881	46	forest	1	18
737	DRC	Bili-Uele	South Bili Forest	4.040333	25.035167	schweinfurthii	stone_throwing	communication	tool	0	0	277.736881	46	forest	1	18
738	DRC	Bili-Uele	South Bili Forest	4.040333	25.035167	schweinfurthii	termite_eating	foraging termites	unknown	1	1	277.736881	46	forest	1	18
739	DRC	Bili-Uele	South Bili Forest	4.040333	25.035167	schweinfurthii	termite_eating_without_tools	foraging termites	non_tool	1	1	277.736881	46	forest	1	18
740	DRC	Bili-Uele	South Bili Forest	4.040333	25.035167	schweinfurthii	termite_fishing	foraging termites	tool	0	0	277.736881	46	forest	1	18
741	DRC	Bili-Uele	South Bili Forest	4.040333	25.035167	schweinfurthii	termite_fishing_toolset	foraging termites	tool	0	0	277.736881	46	forest	1	18
742	DRC	Bili-Uele	South Bili Forest	4.040333	25.035167	schweinfurthii	tool_assisted_hunting	foraging vertebrates	tool	0	0	277.736881	46	forest	1	18
743	DRC	Bili-Uele	South Bili Forest	4.040333	25.035167	schweinfurthii	USO_digging	foraging	tool	0	0	277.736881	46	forest	1	18
744	DRC	Bili-Uele	South Bili Forest	4.040333	25.035167	schweinfurthii	water_dipping	water extraction	tool	0	0	277.736881	46	forest	1	18
745	DRC	Bili-Uele	Zapay Forest	4.950167	25.105167	schweinfurthii	accumulative_stone_throwing	communication	tool	0	0	372.272675	56	forest	1	15	\Hicks 2010 A Chimpanzee Mega-Culture? Exploring Behavioral Continuity in Pan troglodytes schweinfurthii across Northern DR Congo PhD Thesis, University of Amsterdam\""
746	DRC	Bili-Uele	Zapay Forest	4.950167	25.105167	schweinfurthii	algae_eating_without_tools	foraging algae	non_tool	0	0	372.272675	56	forest	1	15
747	DRC	Bili-Uele	Zapay Forest	4.950167	25.105167	schweinfurthii	algae_fishing	foraging algae	tool	0	0	372.272675	56	forest	1	15
748	DRC	Bili-Uele	Zapay Forest	4.950167	25.105167	schweinfurthii	algae_scooping	foraging algae	tool	0	0	372.272675	56	forest	1	15
749	DRC	Bili-Uele	Zapay Forest	4.950167	25.105167	schweinfurthii	ant_dipping	foraging ants	tool	1	1	372.272675	56	forest	1	15
750	DRC	Bili-Uele	Zapay Forest	4.950167	25.105167	schweinfurthii	ant_eating	foraging ants	unknown	1	1	372.272675	56	forest	1	15
751	DRC	Bili-Uele	Zapay Forest	4.950167	25.105167	schweinfurthii	ant_eating_without_tools	foraging ants	non_tool	0	0	372.272675	56	forest	1	15
752	DRC	Bili-Uele	Zapay Forest	4.950167	25.105167	schweinfurthii	ant_fishing	foraging ants	tool	1	1	372.272675	56	forest	1	15
753	DRC	Bili-Uele	Zapay Forest	4.950167	25.105167	schweinfurthii	bathing	thermoregulation	non_tool	0	0	372.272675	56	forest	1	15
754	DRC	Bili-Uele	Zapay Forest	4.950167	25.105167	schweinfurthii	cave_use	thermoregulation	non_tool	0	0	372.272675	56	forest	1	15
755	DRC	Bili-Uele	Zapay Forest	4.950167	25.105167	schweinfurthii	fruit_cleaving	foraging fruit	tool	0	0	372.272675	56	forest	1	15
756	DRC	Bili-Uele	Zapay Forest	4.950167	25.105167	schweinfurthii	ground_nest	ground protection	non_tool	1	1	372.272675	56	forest	1	15
757	DRC	Bili-Uele	Zapay Forest	4.950167	25.105167	schweinfurthii	honey_eating	foraging honey	unknown	0	0	372.272675	56	forest	1	15
758	DRC	Bili-Uele	Zapay Forest	4.950167	25.105167	schweinfurthii	honey_eating_without_tools	foraging honey	non_tool	0	0	372.272675	56	forest	1	15
759	DRC	Bili-Uele	Zapay Forest	4.950167	25.105167	schweinfurthii	honey_extraction_with_tool	foraging honey	tool	0	0	372.272675	56	forest	1	15
760	DRC	Bili-Uele	Zapay Forest	4.950167	25.105167	schweinfurthii	honey_extraction_with_toolset	foraging honey	tool	0	0	372.272675	56	forest	1	15
761	DRC	Bili-Uele	Zapay Forest	4.950167	25.105167	schweinfurthii	leaf_clipping	communication	tool	0	0	372.272675	56	forest	1	15
762	DRC	Bili-Uele	Zapay Forest	4.950167	25.105167	schweinfurthii	leaf_cushion	ground protection	non_tool	0	0	372.272675	56	forest	1	15
763	DRC	Bili-Uele	Zapay Forest	4.950167	25.105167	schweinfurthii	leaf_sponge	water extraction	tool	0	0	372.272675	56	forest	1	15
764	DRC	Bili-Uele	Zapay Forest	4.950167	25.105167	schweinfurthii	marrow_pick	foraging vertebrates	tool	0	0	372.272675	56	forest	1	15
765	DRC	Bili-Uele	Zapay Forest	4.950167	25.105167	schweinfurthii	moss_sponge	water extraction	tool	0	0	372.272675	56	forest	1	15
766	DRC	Bili-Uele	Zapay Forest	4.950167	25.105167	schweinfurthii	nut_cracking	foraging nuts	tool	0	0	372.272675	56	forest	1	15
767	DRC	Bili-Uele	Zapay Forest	4.950167	25.105167	schweinfurthii	pestle_pounding	foraging pith	tool	0	0	372.272675	56	forest	1	15
768	DRC	Bili-Uele	Zapay Forest	4.950167	25.105167	schweinfurthii	stone_throwing	communication	tool	0	0	372.272675	56	forest	1	15
769	DRC	Bili-Uele	Zapay Forest	4.950167	25.105167	schweinfurthii	termite_eating	foraging termites	unknown	0	0	372.272675	56	forest	1	15
770	DRC	Bili-Uele	Zapay Forest	4.950167	25.105167	schweinfurthii	termite_eating_without_tools	foraging termites	non_tool	0	0	372.272675	56	forest	1	15
771	DRC	Bili-Uele	Zapay Forest	4.950167	25.105167	schweinfurthii	termite_fishing	foraging termites	tool	0	0	372.272675	56	forest	1	15
772	DRC	Bili-Uele	Zapay Forest	4.950167	25.105167	schweinfurthii	termite_fishing_toolset	foraging termites	tool	0	0	372.272675	56	forest	1	15
773	DRC	Bili-Uele	Zapay Forest	4.950167	25.105167	schweinfurthii	tool_assisted_hunting	foraging vertebrates	tool	0	0	372.272675	56	forest	1	15
774	DRC	Bili-Uele	Zapay Forest	4.950167	25.105167	schweinfurthii	USO_digging	foraging	tool	0	0	372.272675	56	forest	1	15
775	DRC	Bili-Uele	Zapay Forest	4.950167	25.105167	schweinfurthii	water_dipping	water extraction	tool	0	0	372.272675	56	forest	1	15
776	DRC	Bili-Uele	Zaza Forest	3.4685	25.178833	schweinfurthii	accumulative_stone_throwing	communication	tool	0	0	231.689998	43	forest	1	28	\Hicks 2010 A Chimpanzee Mega-Culture? Exploring Behavioral Continuity in Pan troglodytes schweinfurthii across Northern DR Congo PhD Thesis, University of Amsterdam\""
777	DRC	Bili-Uele	Zaza Forest	3.4685	25.178833	schweinfurthii	algae_eating_without_tools	foraging algae	non_tool	0	0	231.689998	43	forest	1	28
778	DRC	Bili-Uele	Zaza Forest	3.4685	25.178833	schweinfurthii	algae_fishing	foraging algae	tool	0	0	231.689998	43	forest	1	28
779	DRC	Bili-Uele	Zaza Forest	3.4685	25.178833	schweinfurthii	algae_scooping	foraging algae	tool	0	0	231.689998	43	forest	1	28
780	DRC	Bili-Uele	Zaza Forest	3.4685	25.178833	schweinfurthii	ant_dipping	foraging ants	tool	0	0	231.689998	43	forest	1	28
781	DRC	Bili-Uele	Zaza Forest	3.4685	25.178833	schweinfurthii	ant_eating	foraging ants	unknown	0	0	231.689998	43	forest	1	28
782	DRC	Bili-Uele	Zaza Forest	3.4685	25.178833	schweinfurthii	ant_eating_without_tools	foraging ants	non_tool	0	0	231.689998	43	forest	1	28
783	DRC	Bili-Uele	Zaza Forest	3.4685	25.178833	schweinfurthii	ant_fishing	foraging ants	tool	0	0	231.689998	43	forest	1	28
784	DRC	Bili-Uele	Zaza Forest	3.4685	25.178833	schweinfurthii	bathing	thermoregulation	non_tool	0	0	231.689998	43	forest	1	28
785	DRC	Bili-Uele	Zaza Forest	3.4685	25.178833	schweinfurthii	cave_use	thermoregulation	non_tool	0	0	231.689998	43	forest	1	28
786	DRC	Bili-Uele	Zaza Forest	3.4685	25.178833	schweinfurthii	fruit_cleaving	foraging fruit	tool	0	0	231.689998	43	forest	1	28
787	DRC	Bili-Uele	Zaza Forest	3.4685	25.178833	schweinfurthii	ground_nest	ground protection	non_tool	0	0	231.689998	43	forest	1	28
788	DRC	Bili-Uele	Zaza Forest	3.4685	25.178833	schweinfurthii	honey_eating	foraging honey	unknown	0	0	231.689998	43	forest	1	28
789	DRC	Bili-Uele	Zaza Forest	3.4685	25.178833	schweinfurthii	honey_eating_without_tools	foraging honey	non_tool	0	0	231.689998	43	forest	1	28
790	DRC	Bili-Uele	Zaza Forest	3.4685	25.178833	schweinfurthii	honey_extraction_with_tool	foraging honey	tool	0	0	231.689998	43	forest	1	28
791	DRC	Bili-Uele	Zaza Forest	3.4685	25.178833	schweinfurthii	honey_extraction_with_toolset	foraging honey	tool	0	0	231.689998	43	forest	1	28
792	DRC	Bili-Uele	Zaza Forest	3.4685	25.178833	schweinfurthii	leaf_clipping	communication	tool	0	0	231.689998	43	forest	1	28
793	DRC	Bili-Uele	Zaza Forest	3.4685	25.178833	schweinfurthii	leaf_cushion	ground protection	non_tool	0	0	231.689998	43	forest	1	28
794	DRC	Bili-Uele	Zaza Forest	3.4685	25.178833	schweinfurthii	leaf_sponge	water extraction	tool	0	0	231.689998	43	forest	1	28
795	DRC	Bili-Uele	Zaza Forest	3.4685	25.178833	schweinfurthii	marrow_pick	foraging vertebrates	tool	0	0	231.689998	43	forest	1	28
796	DRC	Bili-Uele	Zaza Forest	3.4685	25.178833	schweinfurthii	moss_sponge	water extraction	tool	0	0	231.689998	43	forest	1	28
797	DRC	Bili-Uele	Zaza Forest	3.4685	25.178833	schweinfurthii	nut_cracking	foraging nuts	tool	0	0	231.689998	43	forest	1	28
798	DRC	Bili-Uele	Zaza Forest	3.4685	25.178833	schweinfurthii	pestle_pounding	foraging pith	tool	0	0	231.689998	43	forest	1	28
799	DRC	Bili-Uele	Zaza Forest	3.4685	25.178833	schweinfurthii	stone_throwing	communication	tool	0	0	231.689998	43	forest	1	28
800	DRC	Bili-Uele	Zaza Forest	3.4685	25.178833	schweinfurthii	termite_eating	foraging termites	unknown	1	1	231.689998	43	forest	1	28
801	DRC	Bili-Uele	Zaza Forest	3.4685	25.178833	schweinfurthii	termite_eating_without_tools	foraging termites	non_tool	1	1	231.689998	43	forest	1	28
802	DRC	Bili-Uele	Zaza Forest	3.4685	25.178833	schweinfurthii	termite_fishing	foraging termites	tool	0	0	231.689998	43	forest	1	28
803	DRC	Bili-Uele	Zaza Forest	3.4685	25.178833	schweinfurthii	termite_fishing_toolset	foraging termites	tool	0	0	231.689998	43	forest	1	28
804	DRC	Bili-Uele	Zaza Forest	3.4685	25.178833	schweinfurthii	tool_assisted_hunting	foraging vertebrates	tool	0	0	231.689998	43	forest	1	28
805	DRC	Bili-Uele	Zaza Forest	3.4685	25.178833	schweinfurthii	USO_digging	foraging	tool	0	0	231.689998	43	forest	1	28
806	DRC	Bili-Uele	Zaza Forest	3.4685	25.178833	schweinfurthii	water_dipping	water extraction	tool	0	0	231.689998	43	forest	1	28
807	DRC	Bili-Uele	Zongia	3.584333	23.7625	schweinfurthii	accumulative_stone_throwing	communication	tool	0	0	182.5874755	39	forest	1	18	\Hicks 2010 A Chimpanzee Mega-Culture? Exploring Behavioral Continuity in Pan troglodytes schweinfurthii across Northern DR Congo PhD Thesis, University of Amsterdam\""
808	DRC	Bili-Uele	Zongia	3.584333	23.7625	schweinfurthii	algae_eating_without_tools	foraging algae	non_tool	0	0	182.5874755	39	forest	1	18
809	DRC	Bili-Uele	Zongia	3.584333	23.7625	schweinfurthii	algae_fishing	foraging algae	tool	0	0	182.5874755	39	forest	1	18
810	DRC	Bili-Uele	Zongia	3.584333	23.7625	schweinfurthii	algae_scooping	foraging algae	tool	0	0	182.5874755	39	forest	1	18
811	DRC	Bili-Uele	Zongia	3.584333	23.7625	schweinfurthii	ant_dipping	foraging ants	tool	0	0	182.5874755	39	forest	1	18
812	DRC	Bili-Uele	Zongia	3.584333	23.7625	schweinfurthii	ant_eating	foraging ants	unknown	0	0	182.5874755	39	forest	1	18
813	DRC	Bili-Uele	Zongia	3.584333	23.7625	schweinfurthii	ant_eating_without_tools	foraging ants	non_tool	0	0	182.5874755	39	forest	1	18
814	DRC	Bili-Uele	Zongia	3.584333	23.7625	schweinfurthii	ant_fishing	foraging ants	tool	0	0	182.5874755	39	forest	1	18
815	DRC	Bili-Uele	Zongia	3.584333	23.7625	schweinfurthii	bathing	thermoregulation	non_tool	0	0	182.5874755	39	forest	1	18
816	DRC	Bili-Uele	Zongia	3.584333	23.7625	schweinfurthii	cave_use	thermoregulation	non_tool	0	0	182.5874755	39	forest	1	18
817	DRC	Bili-Uele	Zongia	3.584333	23.7625	schweinfurthii	fruit_cleaving	foraging fruit	tool	0	0	182.5874755	39	forest	1	18
818	DRC	Bili-Uele	Zongia	3.584333	23.7625	schweinfurthii	ground_nest	ground protection	non_tool	1	1	182.5874755	39	forest	1	18
819	DRC	Bili-Uele	Zongia	3.584333	23.7625	schweinfurthii	honey_eating	foraging honey	unknown	0	0	182.5874755	39	forest	1	18
820	DRC	Bili-Uele	Zongia	3.584333	23.7625	schweinfurthii	honey_eating_without_tools	foraging honey	non_tool	0	0	182.5874755	39	forest	1	18
821	DRC	Bili-Uele	Zongia	3.584333	23.7625	schweinfurthii	honey_extraction_with_tool	foraging honey	tool	0	0	182.5874755	39	forest	1	18
822	DRC	Bili-Uele	Zongia	3.584333	23.7625	schweinfurthii	honey_extraction_with_toolset	foraging honey	tool	0	0	182.5874755	39	forest	1	18
823	DRC	Bili-Uele	Zongia	3.584333	23.7625	schweinfurthii	leaf_clipping	communication	tool	0	0	182.5874755	39	forest	1	18
824	DRC	Bili-Uele	Zongia	3.584333	23.7625	schweinfurthii	leaf_cushion	ground protection	non_tool	1	1	182.5874755	39	forest	1	18
825	DRC	Bili-Uele	Zongia	3.584333	23.7625	schweinfurthii	leaf_sponge	water extraction	tool	0	0	182.5874755	39	forest	1	18
826	DRC	Bili-Uele	Zongia	3.584333	23.7625	schweinfurthii	marrow_pick	foraging vertebrates	tool	0	0	182.5874755	39	forest	1	18
827	DRC	Bili-Uele	Zongia	3.584333	23.7625	schweinfurthii	moss_sponge	water extraction	tool	0	0	182.5874755	39	forest	1	18
828	DRC	Bili-Uele	Zongia	3.584333	23.7625	schweinfurthii	nut_cracking	foraging nuts	tool	0	0	182.5874755	39	forest	1	18
829	DRC	Bili-Uele	Zongia	3.584333	23.7625	schweinfurthii	pestle_pounding	foraging pith	tool	0	0	182.5874755	39	forest	1	18
830	DRC	Bili-Uele	Zongia	3.584333	23.7625	schweinfurthii	stone_throwing	communication	tool	0	0	182.5874755	39	forest	1	18
831	DRC	Bili-Uele	Zongia	3.584333	23.7625	schweinfurthii	termite_eating	foraging termites	unknown	1	1	182.5874755	39	forest	1	18
832	DRC	Bili-Uele	Zongia	3.584333	23.7625	schweinfurthii	termite_eating_without_tools	foraging termites	non_tool	1	1	182.5874755	39	forest	1	18
833	DRC	Bili-Uele	Zongia	3.584333	23.7625	schweinfurthii	termite_fishing	foraging termites	tool	0	0	182.5874755	39	forest	1	18
834	DRC	Bili-Uele	Zongia	3.584333	23.7625	schweinfurthii	termite_fishing_toolset	foraging termites	tool	0	0	182.5874755	39	forest	1	18
835	DRC	Bili-Uele	Zongia	3.584333	23.7625	schweinfurthii	tool_assisted_hunting	foraging vertebrates	tool	0	0	182.5874755	39	forest	1	18
836	DRC	Bili-Uele	Zongia	3.584333	23.7625	schweinfurthii	USO_digging	foraging	tool	0	0	182.5874755	39	forest	1	18
837	DRC	Bili-Uele	Zongia	3.584333	23.7625	schweinfurthii	water_dipping	water extraction	tool	0	0	182.5874755	39	forest	1	18
838	Ivory Coast	Blepleu	unspecified	7.4	-7.833333	verus	accumulative_stone_throwing	communication	tool	0	0	22.79568288	65	forest	1	32	Boesch et al. 1994 Is Nut Cracking in Wild Chimpanzees a Cultural Behaviour? Journal of Human Evolution 26: 325-338
839	Ivory Coast	Blepleu	unspecified	7.4	-7.833333	verus	algae_eating_without_tools	foraging algae	non_tool	0	0	22.79568288	65	forest	1	32
840	Ivory Coast	Blepleu	unspecified	7.4	-7.833333	verus	algae_fishing	foraging algae	tool	0	0	22.79568288	65	forest	1	32
841	Ivory Coast	Blepleu	unspecified	7.4	-7.833333	verus	algae_scooping	foraging algae	tool	0	0	22.79568288	65	forest	1	32
842	Ivory Coast	Blepleu	unspecified	7.4	-7.833333	verus	ant_dipping	foraging ants	tool	0	0	22.79568288	65	forest	1	32
843	Ivory Coast	Blepleu	unspecified	7.4	-7.833333	verus	ant_eating	foraging ants	unknown	0	0	22.79568288	65	forest	1	32
844	Ivory Coast	Blepleu	unspecified	7.4	-7.833333	verus	ant_eating_without_tools	foraging ants	non_tool	0	0	22.79568288	65	forest	1	32
845	Ivory Coast	Blepleu	unspecified	7.4	-7.833333	verus	ant_fishing	foraging ants	tool	0	0	22.79568288	65	forest	1	32
846	Ivory Coast	Blepleu	unspecified	7.4	-7.833333	verus	bathing	thermoregulation	non_tool	0	0	22.79568288	65	forest	1	32
847	Ivory Coast	Blepleu	unspecified	7.4	-7.833333	verus	cave_use	thermoregulation	non_tool	0	0	22.79568288	65	forest	1	32
848	Ivory Coast	Blepleu	unspecified	7.4	-7.833333	verus	fruit_cleaving	foraging fruit	tool	0	0	22.79568288	65	forest	1	32
849	Ivory Coast	Blepleu	unspecified	7.4	-7.833333	verus	ground_nest	ground protection	non_tool	0	0	22.79568288	65	forest	1	32
850	Ivory Coast	Blepleu	unspecified	7.4	-7.833333	verus	honey_eating	foraging honey	unknown	0	0	22.79568288	65	forest	1	32
851	Ivory Coast	Blepleu	unspecified	7.4	-7.833333	verus	honey_eating_without_tools	foraging honey	non_tool	0	0	22.79568288	65	forest	1	32
852	Ivory Coast	Blepleu	unspecified	7.4	-7.833333	verus	honey_extraction_with_tool	foraging honey	tool	0	0	22.79568288	65	forest	1	32
853	Ivory Coast	Blepleu	unspecified	7.4	-7.833333	verus	honey_extraction_with_toolset	foraging honey	tool	0	0	22.79568288	65	forest	1	32
854	Ivory Coast	Blepleu	unspecified	7.4	-7.833333	verus	leaf_clipping	communication	tool	0	0	22.79568288	65	forest	1	32
855	Ivory Coast	Blepleu	unspecified	7.4	-7.833333	verus	leaf_cushion	ground protection	non_tool	0	0	22.79568288	65	forest	1	32
856	Ivory Coast	Blepleu	unspecified	7.4	-7.833333	verus	leaf_sponge	water extraction	tool	0	0	22.79568288	65	forest	1	32
857	Ivory Coast	Blepleu	unspecified	7.4	-7.833333	verus	marrow_pick	foraging vertebrates	tool	0	0	22.79568288	65	forest	1	32
858	Ivory Coast	Blepleu	unspecified	7.4	-7.833333	verus	moss_sponge	water extraction	tool	0	0	22.79568288	65	forest	1	32
859	Ivory Coast	Blepleu	unspecified	7.4	-7.833333	verus	nut_cracking	foraging nuts	tool	0	0	22.79568288	65	forest	1	32
860	Ivory Coast	Blepleu	unspecified	7.4	-7.833333	verus	pestle_pounding	foraging pith	tool	0	0	22.79568288	65	forest	1	32
861	Ivory Coast	Blepleu	unspecified	7.4	-7.833333	verus	stone_throwing	communication	tool	0	0	22.79568288	65	forest	1	32
862	Ivory Coast	Blepleu	unspecified	7.4	-7.833333	verus	termite_eating	foraging termites	unknown	0	0	22.79568288	65	forest	1	32
863	Ivory Coast	Blepleu	unspecified	7.4	-7.833333	verus	termite_eating_without_tools	foraging termites	non_tool	0	0	22.79568288	65	forest	1	32
864	Ivory Coast	Blepleu	unspecified	7.4	-7.833333	verus	termite_fishing	foraging termites	tool	0	0	22.79568288	65	forest	1	32
865	Ivory Coast	Blepleu	unspecified	7.4	-7.833333	verus	termite_fishing_toolset	foraging termites	tool	0	0	22.79568288	65	forest	1	32
866	Ivory Coast	Blepleu	unspecified	7.4	-7.833333	verus	tool_assisted_hunting	foraging vertebrates	tool	0	0	22.79568288	65	forest	1	32
867	Ivory Coast	Blepleu	unspecified	7.4	-7.833333	verus	USO_digging	foraging	tool	0	0	22.79568288	65	forest	1	32
868	Ivory Coast	Blepleu	unspecified	7.4	-7.833333	verus	water_dipping	water extraction	tool	0	0	22.79568288	65	forest	1	32
869	Guinea-Bissau	Boe	unspecified	11.92503	-13.89688	verus	accumulative_stone_throwing	communication	tool	1	1	606.0067926	117	savanna	15	14	K?hl et al. 2016 Chimpanzee Accumulative Stone Throwing Scientific Reports 6: 22219
870	Guinea-Bissau	Boe	unspecified	11.92503	-13.89688	verus	algae_eating_without_tools	foraging algae	non_tool	0	0	606.0067926	117	savanna	15	14	PanAf Data
871	Guinea-Bissau	Boe	unspecified	11.92503	-13.89688	verus	algae_fishing	foraging algae	tool	0	0	606.0067926	117	savanna	15	14
872	Guinea-Bissau	Boe	unspecified	11.92503	-13.89688	verus	algae_scooping	foraging algae	tool	0	0	606.0067926	117	savanna	15	14
873	Guinea-Bissau	Boe	unspecified	11.92503	-13.89688	verus	ant_dipping	foraging ants	tool	1	1	606.0067926	117	savanna	15	14
874	Guinea-Bissau	Boe	unspecified	11.92503	-13.89688	verus	ant_eating	foraging ants	unknown	1	1	606.0067926	117	savanna	15	14
875	Guinea-Bissau	Boe	unspecified	11.92503	-13.89688	verus	ant_eating_without_tools	foraging ants	non_tool	0	0	606.0067926	117	savanna	15	14
876	Guinea-Bissau	Boe	unspecified	11.92503	-13.89688	verus	ant_fishing	foraging ants	tool	0	0	606.0067926	117	savanna	15	14
877	Guinea-Bissau	Boe	unspecified	11.92503	-13.89688	verus	bathing	thermoregulation	non_tool	1	1	606.0067926	117	savanna	15	14
878	Guinea-Bissau	Boe	unspecified	11.92503	-13.89688	verus	cave_use	thermoregulation	non_tool	0	0	606.0067926	117	savanna	15	14
879	Guinea-Bissau	Boe	unspecified	11.92503	-13.89688	verus	fruit_cleaving	foraging fruit	tool	0	0	606.0067926	117	savanna	15	14
880	Guinea-Bissau	Boe	unspecified	11.92503	-13.89688	verus	ground_nest	ground protection	non_tool	0	0	606.0067926	117	savanna	15	14
881	Guinea-Bissau	Boe	unspecified	11.92503	-13.89688	verus	honey_eating	foraging honey	unknown	1	1	606.0067926	117	savanna	15	14
882	Guinea-Bissau	Boe	unspecified	11.92503	-13.89688	verus	honey_eating_without_tools	foraging honey	non_tool	0	0	606.0067926	117	savanna	15	14
883	Guinea-Bissau	Boe	unspecified	11.92503	-13.89688	verus	honey_extraction_with_tool	foraging honey	tool	1	1	606.0067926	117	savanna	15	14
884	Guinea-Bissau	Boe	unspecified	11.92503	-13.89688	verus	honey_extraction_with_toolset	foraging honey	tool	0	0	606.0067926	117	savanna	15	14
885	Guinea-Bissau	Boe	unspecified	11.92503	-13.89688	verus	leaf_clipping	communication	tool	0	0	606.0067926	117	savanna	15	14
886	Guinea-Bissau	Boe	unspecified	11.92503	-13.89688	verus	leaf_cushion	ground protection	non_tool	0	0	606.0067926	117	savanna	15	14
887	Guinea-Bissau	Boe	unspecified	11.92503	-13.89688	verus	leaf_sponge	water extraction	tool	0	0	606.0067926	117	savanna	15	14
888	Guinea-Bissau	Boe	unspecified	11.92503	-13.89688	verus	marrow_pick	foraging vertebrates	tool	0	0	606.0067926	117	savanna	15	14
889	Guinea-Bissau	Boe	unspecified	11.92503	-13.89688	verus	moss_sponge	water extraction	tool	0	0	606.0067926	117	savanna	15	14
890	Guinea-Bissau	Boe	unspecified	11.92503	-13.89688	verus	nut_cracking	foraging nuts	tool	0	0	606.0067926	117	savanna	15	14
891	Guinea-Bissau	Boe	unspecified	11.92503	-13.89688	verus	pestle_pounding	foraging pith	tool	0	0	606.0067926	117	savanna	15	14
892	Guinea-Bissau	Boe	unspecified	11.92503	-13.89688	verus	stone_throwing	communication	tool	1	1	606.0067926	117	savanna	15	14
893	Guinea-Bissau	Boe	unspecified	11.92503	-13.89688	verus	termite_eating	foraging termites	unknown	0	0	606.0067926	117	savanna	15	14
894	Guinea-Bissau	Boe	unspecified	11.92503	-13.89688	verus	termite_eating_without_tools	foraging termites	non_tool	0	0	606.0067926	117	savanna	15	14
895	Guinea-Bissau	Boe	unspecified	11.92503	-13.89688	verus	termite_fishing	foraging termites	tool	0	0	606.0067926	117	savanna	15	14
896	Guinea-Bissau	Boe	unspecified	11.92503	-13.89688	verus	termite_fishing_toolset	foraging termites	tool	0	0	606.0067926	117	savanna	15	14
897	Guinea-Bissau	Boe	unspecified	11.92503	-13.89688	verus	tool_assisted_hunting	foraging vertebrates	tool	0	0	606.0067926	117	savanna	15	14
898	Guinea-Bissau	Boe	unspecified	11.92503	-13.89688	verus	USO_digging	foraging	tool	0	0	606.0067926	117	savanna	15	14
899	Guinea-Bissau	Boe	unspecified	11.92503	-13.89688	verus	water_dipping	water extraction	tool	0	0	606.0067926	117	savanna	15	14
900	Ivory Coast	Bossematie	unspecified	6.614536	-3.45289	verus	accumulative_stone_throwing	communication	tool	0	0	44.96896268	58	forest	1	32	PanAf Data
901	Ivory Coast	Bossematie	unspecified	6.614536	-3.45289	verus	algae_eating_without_tools	foraging algae	non_tool	0	0	44.96896268	58	forest	1	32	Boesch et al. 1994 Is Nut Cracking in Wild Chimpanzees a Cultural Behaviour? Journal of Human Evolution 26: 325-338
902	Ivory Coast	Bossematie	unspecified	6.614536	-3.45289	verus	algae_fishing	foraging algae	tool	0	0	44.96896268	58	forest	1	32	Marchesi et al. 1995 Census and Distribution of Chimpanzees in Cote d'Ivoire Primates 36: 591-607
903	Ivory Coast	Bossematie	unspecified	6.614536	-3.45289	verus	algae_scooping	foraging algae	tool	0	0	44.96896268	58	forest	1	32
904	Ivory Coast	Bossematie	unspecified	6.614536	-3.45289	verus	ant_dipping	foraging ants	tool	0	0	44.96896268	58	forest	1	32
905	Ivory Coast	Bossematie	unspecified	6.614536	-3.45289	verus	ant_eating	foraging ants	unknown	0	0	44.96896268	58	forest	1	32
906	Ivory Coast	Bossematie	unspecified	6.614536	-3.45289	verus	ant_eating_without_tools	foraging ants	non_tool	0	0	44.96896268	58	forest	1	32
907	Ivory Coast	Bossematie	unspecified	6.614536	-3.45289	verus	ant_fishing	foraging ants	tool	0	0	44.96896268	58	forest	1	32
908	Ivory Coast	Bossematie	unspecified	6.614536	-3.45289	verus	bathing	thermoregulation	non_tool	0	0	44.96896268	58	forest	1	32
909	Ivory Coast	Bossematie	unspecified	6.614536	-3.45289	verus	cave_use	thermoregulation	non_tool	0	0	44.96896268	58	forest	1	32
910	Ivory Coast	Bossematie	unspecified	6.614536	-3.45289	verus	fruit_cleaving	foraging fruit	tool	0	0	44.96896268	58	forest	1	32
911	Ivory Coast	Bossematie	unspecified	6.614536	-3.45289	verus	ground_nest	ground protection	non_tool	0	0	44.96896268	58	forest	1	32
912	Ivory Coast	Bossematie	unspecified	6.614536	-3.45289	verus	honey_eating	foraging honey	unknown	0	0	44.96896268	58	forest	1	32
913	Ivory Coast	Bossematie	unspecified	6.614536	-3.45289	verus	honey_eating_without_tools	foraging honey	non_tool	0	0	44.96896268	58	forest	1	32
914	Ivory Coast	Bossematie	unspecified	6.614536	-3.45289	verus	honey_extraction_with_tool	foraging honey	tool	0	0	44.96896268	58	forest	1	32
915	Ivory Coast	Bossematie	unspecified	6.614536	-3.45289	verus	honey_extraction_with_toolset	foraging honey	tool	0	0	44.96896268	58	forest	1	32
916	Ivory Coast	Bossematie	unspecified	6.614536	-3.45289	verus	leaf_clipping	communication	tool	0	0	44.96896268	58	forest	1	32
917	Ivory Coast	Bossematie	unspecified	6.614536	-3.45289	verus	leaf_cushion	ground protection	non_tool	0	0	44.96896268	58	forest	1	32
918	Ivory Coast	Bossematie	unspecified	6.614536	-3.45289	verus	leaf_sponge	water extraction	tool	0	0	44.96896268	58	forest	1	32
919	Ivory Coast	Bossematie	unspecified	6.614536	-3.45289	verus	marrow_pick	foraging vertebrates	tool	0	0	44.96896268	58	forest	1	32
920	Ivory Coast	Bossematie	unspecified	6.614536	-3.45289	verus	moss_sponge	water extraction	tool	0	0	44.96896268	58	forest	1	32
921	Ivory Coast	Bossematie	unspecified	6.614536	-3.45289	verus	nut_cracking	foraging nuts	tool	0	0	44.96896268	58	forest	1	32
922	Ivory Coast	Bossematie	unspecified	6.614536	-3.45289	verus	pestle_pounding	foraging pith	tool	1	1	44.96896268	58	forest	1	32
923	Ivory Coast	Bossematie	unspecified	6.614536	-3.45289	verus	stone_throwing	communication	tool	0	0	44.96896268	58	forest	1	32
924	Ivory Coast	Bossematie	unspecified	6.614536	-3.45289	verus	termite_eating	foraging termites	unknown	0	0	44.96896268	58	forest	1	32
925	Ivory Coast	Bossematie	unspecified	6.614536	-3.45289	verus	termite_eating_without_tools	foraging termites	non_tool	0	0	44.96896268	58	forest	1	32
926	Ivory Coast	Bossematie	unspecified	6.614536	-3.45289	verus	termite_fishing	foraging termites	tool	0	0	44.96896268	58	forest	1	32
927	Ivory Coast	Bossematie	unspecified	6.614536	-3.45289	verus	termite_fishing_toolset	foraging termites	tool	0	0	44.96896268	58	forest	1	32
928	Ivory Coast	Bossematie	unspecified	6.614536	-3.45289	verus	tool_assisted_hunting	foraging vertebrates	tool	0	0	44.96896268	58	forest	1	32
929	Ivory Coast	Bossematie	unspecified	6.614536	-3.45289	verus	USO_digging	foraging	tool	0	0	44.96896268	58	forest	1	32
930	Ivory Coast	Bossematie	unspecified	6.614536	-3.45289	verus	water_dipping	water extraction	tool	0	0	44.96896268	58	forest	1	32
931	Guinea	Bossou	unspecified	7.65	-8.5	verus	accumulative_stone_throwing	communication	tool	0	0	0	65	forest	360	34	\Matsuzawa et al. 2011 The Chimpanzees of Bossou and Nimba Springer: Tokyo, Japan\""
932	Guinea	Bossou	unspecified	7.65	-8.5	verus	algae_eating_without_tools	foraging algae	non_tool	0	0	0	65	forest	360	34	\Humle and Matsuzawa 2002 Ant-Dipping Among the Chimpanzees of Bossou, Guinea, and Some Comparisons with other Sites American Journal of Primatology 58: 133-148\""
933	Guinea	Bossou	unspecified	7.65	-8.5	verus	algae_fishing	foraging algae	tool	0	0	0	65	forest	360	34	\Humle and Matsuzawa 2009 Laterality in Hand Use Across Four Tool Use Behaviors Among the Wild Chimpanzees of Bossou, Guinea, West Africa American Journal of Primatology 71: 40-48\""
934	Guinea	Bossou	unspecified	7.65	-8.5	verus	algae_scooping	foraging algae	tool	1	1	0	65	forest	360	34	\Sugiyama 1995 Tool-use for Catching Ants by Chimpanzees at Bossou and Monts Nimba, West Africa Primates 36: 193-205\""
935	Guinea	Bossou	unspecified	7.65	-8.5	verus	ant_dipping	foraging ants	tool	1	1	0	65	forest	360	34	Sugiyama 1995 Drinking Tools of Wild Chimpanzees at Bossou American Journal of Primatology 37: 263-269
936	Guinea	Bossou	unspecified	7.65	-8.5	verus	ant_eating	foraging ants	unknown	1	1	0	65	forest	360	34	Schoening et al. 2008 The Nature of Culture: Technological Variation in Chimpanzee Predation on Army Ants Revisited Journal of Human Evolution 55: 48-59
937	Guinea	Bossou	unspecified	7.65	-8.5	verus	ant_eating_without_tools	foraging ants	non_tool	1	1	0	65	forest	360	34	\Yamamoto 2008 Invention and Modification of a New Tool Use Behavior: Ant-Fishing in Trees by a Wild Chimpanzee (Pan troglodytes verus) at Bossou, Guinea American Journal of Primatology 70:699-702\""
938	Guinea	Bossou	unspecified	7.65	-8.5	verus	ant_fishing	foraging ants	tool	1	1	0	65	forest	360	34	\Humle and Matsuzawa 2001 Behavioural Diversity among the Wild Chimpanzee Populations of Bossou and Neighbouring Areas, Guinea and Cote d'Ivoire, West Africa Folia Primatologica 72: 57-68\""
939	Guinea	Bossou	unspecified	7.65	-8.5	verus	bathing	thermoregulation	non_tool	0	0	0	65	forest	360	34	\Ohashi 2006 Behavioral Repertoire of Tool Use in the Wild Chimpanzees at Bossou In: T. Matsuzawa, M. Tomonaga, M. Tanaka (Eds.) Cognitive Development in Chimpanzees pp. 439-451. Springer: Tokyo, Japan\""
940	Guinea	Bossou	unspecified	7.65	-8.5	verus	cave_use	thermoregulation	non_tool	0	0	0	65	forest	360	34	\Sugiyama 1981 Observations on the Population Dynamics and Behavior of Wild Chimpanzees at Bossou, Guinea, in 1979-1980 Primates 22: 435-444\""
941	Guinea	Bossou	unspecified	7.65	-8.5	verus	fruit_cleaving	foraging fruit	tool	0	0	0	65	forest	360	34	Hirata et al. 1998 Use of Leaves As Cushions to Sit on Wet Ground by Wild Chimpanzees American Journal of Primatology 44: 215-220
942	Guinea	Bossou	unspecified	7.65	-8.5	verus	ground_nest	ground protection	non_tool	1	1	0	65	forest	360	34	Carvalho et al. 2009 Tool-composite Reuse in Wild Chimpanzees (Pan troglodytes): Archaeologically Invisible Steps in the Technological Evolution of Early Hominins? Animal Cognition 12: S103-S114
943	Guinea	Bossou	unspecified	7.65	-8.5	verus	honey_eating	foraging honey	unknown	1	1	0	65	forest	360	34	\Sugiyama and Koman 1979 Tool-Using and -Making Behavior in Wild Chimpanzees at Bossou, Guinea Primates 20: 513-524\""
944	Guinea	Bossou	unspecified	7.65	-8.5	verus	honey_eating_without_tools	foraging honey	non_tool	1	1	0	65	forest	360	34	Humle 1999 New Record of Fishing for Termites by the Chimpanzees of Bossou Guinea Pan Africa News 6: 3-4
945	Guinea	Bossou	unspecified	7.65	-8.5	verus	honey_extraction_with_tool	foraging honey	tool	1	1	0	65	forest	360	34	\Yamakoshi and Sugiyama 1995 Pestle-pounding Behavior of Wild Chimpanzees at Bossou, Guinea: A Newly Observed Tool-using Behavior Primates 36: 489-500\""
946	Guinea	Bossou	unspecified	7.65	-8.5	verus	honey_extraction_with_toolset	foraging honey	tool	0	0	0	65	forest	360	34	\Hockings et al. 2009 Use of Wild and Cultivated Foods by Chimpanzees at Bossou, Republic of Guinea: Feeding Dynamics in a Human-Influenced Environment American Journal of Primatology 71: 636-646\""
947	Guinea	Bossou	unspecified	7.65	-8.5	verus	leaf_clipping	communication	tool	1	1	0	65	forest	360	34	Lycett et al. 2010 Are Behavioral Differences Among Wild Chimpanzee Communities Genetic Or Cultural? An Assessment Using Tool-Use Data and Phylogenetic Methods American Journal of Physical Anthropology 142: 461-467
948	Guinea	Bossou	unspecified	7.65	-8.5	verus	leaf_cushion	ground protection	non_tool	1	1	0	65	forest	360	34	\Boesch 2012 Wild Cultures: A Comparison between Chimpanzee and Human Cultures. Cambridge University Press: Cambridge, UK.\""
949	Guinea	Bossou	unspecified	7.65	-8.5	verus	leaf_sponge	water extraction	tool	1	1	0	65	forest	360	34	Whiten et al. 2001 Charting Cultural Variation in Chimpanzees Behaviour 138: 1481-1516
950	Guinea	Bossou	unspecified	7.65	-8.5	verus	marrow_pick	foraging vertebrates	tool	0	0	0	65	forest	360	34	Hockings et al. 2007 Chimpanzees Share Forbidden Fruit PlosONE 2: e886
951	Guinea	Bossou	unspecified	7.65	-8.5	verus	moss_sponge	water extraction	tool	0	0	0	65	forest	360	34	Hockings et al. 2015 Tools to Tipple: Ethanol Ingestion by Wild Chimpanzees Using Leaf-Sponges Royal Society Open Science 2: 150150
952	Guinea	Bossou	unspecified	7.65	-8.5	verus	nut_cracking	foraging nuts	tool	1	1	0	65	forest	360	34	\Ohashi 2007 Papaya Fruit Sharing in Wild Chimpanzees at Bossou, Guinea Pan Africa News 14: 14-16\""
953	Guinea	Bossou	unspecified	7.65	-8.5	verus	pestle_pounding	foraging pith	tool	1	1	0	65	forest	360	34	\Hockings et al. 2010 Flexible Feeding on Cultivated Underground Storage Organs by Rainforest-dwelling Chimpanzees at Bossou, West Africa Journal of Human Evolution 58: 227-233\""
954	Guinea	Bossou	unspecified	7.65	-8.5	verus	stone_throwing	communication	tool	1	1	0	65	forest	360	34	\Tonooka 2001 Leaf-folding Behavior for Drinking Water by Wild Chimpanzees (Pan troglodytes verus) at Bossou, Guinea Animal Cognition 4: 325-334\""
955	Guinea	Bossou	unspecified	7.65	-8.5	verus	termite_eating	foraging termites	unknown	1	1	0	65	forest	360	34
956	Guinea	Bossou	unspecified	7.65	-8.5	verus	termite_eating_without_tools	foraging termites	non_tool	0	0	0	65	forest	360	34
957	Guinea	Bossou	unspecified	7.65	-8.5	verus	termite_fishing	foraging termites	tool	1	1	0	65	forest	360	34
958	Guinea	Bossou	unspecified	7.65	-8.5	verus	termite_fishing_toolset	foraging termites	tool	0	0	0	65	forest	360	34
959	Guinea	Bossou	unspecified	7.65	-8.5	verus	tool_assisted_hunting	foraging vertebrates	tool	0	0	0	65	forest	360	34
960	Guinea	Bossou	unspecified	7.65	-8.5	verus	USO_digging	foraging	tool	0	0	0	65	forest	360	34
961	Guinea	Bossou	unspecified	7.65	-8.5	verus	water_dipping	water extraction	tool	1	1	0	65	forest	360	34
962	Guinea	Bourounda	unspecified	11.103506	-14.414902	verus	accumulative_stone_throwing	communication	tool	0	0	577.899493	117	savanna	2	21	\Leblan 2008 Analyse Spatiale des Relations Entre les Hommes et les Chimpanzes dans la Region de Boke, Guinea PhD Thesis: Ecole des Hautes Etudes en Sciences Sociales\""
963	Guinea	Bourounda	unspecified	11.103506	-14.414902	verus	algae_eating_without_tools	foraging algae	non_tool	0	0	577.899493	117	savanna	2	21
964	Guinea	Bourounda	unspecified	11.103506	-14.414902	verus	algae_fishing	foraging algae	tool	0	0	577.899493	117	savanna	2	21
965	Guinea	Bourounda	unspecified	11.103506	-14.414902	verus	algae_scooping	foraging algae	tool	0	0	577.899493	117	savanna	2	21
966	Guinea	Bourounda	unspecified	11.103506	-14.414902	verus	ant_dipping	foraging ants	tool	0	0	577.899493	117	savanna	2	21
967	Guinea	Bourounda	unspecified	11.103506	-14.414902	verus	ant_eating	foraging ants	unknown	0	0	577.899493	117	savanna	2	21
968	Guinea	Bourounda	unspecified	11.103506	-14.414902	verus	ant_eating_without_tools	foraging ants	non_tool	0	0	577.899493	117	savanna	2	21
969	Guinea	Bourounda	unspecified	11.103506	-14.414902	verus	ant_fishing	foraging ants	tool	0	0	577.899493	117	savanna	2	21
970	Guinea	Bourounda	unspecified	11.103506	-14.414902	verus	bathing	thermoregulation	non_tool	0	0	577.899493	117	savanna	2	21
971	Guinea	Bourounda	unspecified	11.103506	-14.414902	verus	cave_use	thermoregulation	non_tool	0	0	577.899493	117	savanna	2	21
972	Guinea	Bourounda	unspecified	11.103506	-14.414902	verus	fruit_cleaving	foraging fruit	tool	0	0	577.899493	117	savanna	2	21
973	Guinea	Bourounda	unspecified	11.103506	-14.414902	verus	ground_nest	ground protection	non_tool	0	0	577.899493	117	savanna	2	21
974	Guinea	Bourounda	unspecified	11.103506	-14.414902	verus	honey_eating	foraging honey	unknown	1	1	577.899493	117	savanna	2	21
975	Guinea	Bourounda	unspecified	11.103506	-14.414902	verus	honey_eating_without_tools	foraging honey	non_tool	0	0	577.899493	117	savanna	2	21
976	Guinea	Bourounda	unspecified	11.103506	-14.414902	verus	honey_extraction_with_tool	foraging honey	tool	0	0	577.899493	117	savanna	2	21
977	Guinea	Bourounda	unspecified	11.103506	-14.414902	verus	honey_extraction_with_toolset	foraging honey	tool	0	0	577.899493	117	savanna	2	21
978	Guinea	Bourounda	unspecified	11.103506	-14.414902	verus	leaf_clipping	communication	tool	0	0	577.899493	117	savanna	2	21
979	Guinea	Bourounda	unspecified	11.103506	-14.414902	verus	leaf_cushion	ground protection	non_tool	0	0	577.899493	117	savanna	2	21
980	Guinea	Bourounda	unspecified	11.103506	-14.414902	verus	leaf_sponge	water extraction	tool	0	0	577.899493	117	savanna	2	21
981	Guinea	Bourounda	unspecified	11.103506	-14.414902	verus	marrow_pick	foraging vertebrates	tool	0	0	577.899493	117	savanna	2	21
982	Guinea	Bourounda	unspecified	11.103506	-14.414902	verus	moss_sponge	water extraction	tool	0	0	577.899493	117	savanna	2	21
983	Guinea	Bourounda	unspecified	11.103506	-14.414902	verus	nut_cracking	foraging nuts	tool	0	0	577.899493	117	savanna	2	21
984	Guinea	Bourounda	unspecified	11.103506	-14.414902	verus	pestle_pounding	foraging pith	tool	0	0	577.899493	117	savanna	2	21
985	Guinea	Bourounda	unspecified	11.103506	-14.414902	verus	stone_throwing	communication	tool	0	0	577.899493	117	savanna	2	21
986	Guinea	Bourounda	unspecified	11.103506	-14.414902	verus	termite_eating	foraging termites	unknown	0	0	577.899493	117	savanna	2	21
987	Guinea	Bourounda	unspecified	11.103506	-14.414902	verus	termite_eating_without_tools	foraging termites	non_tool	0	0	577.899493	117	savanna	2	21
988	Guinea	Bourounda	unspecified	11.103506	-14.414902	verus	termite_fishing	foraging termites	tool	0	0	577.899493	117	savanna	2	21
989	Guinea	Bourounda	unspecified	11.103506	-14.414902	verus	termite_fishing_toolset	foraging termites	tool	0	0	577.899493	117	savanna	2	21
990	Guinea	Bourounda	unspecified	11.103506	-14.414902	verus	tool_assisted_hunting	foraging vertebrates	tool	0	0	577.899493	117	savanna	2	21
991	Guinea	Bourounda	unspecified	11.103506	-14.414902	verus	USO_digging	foraging	tool	0	0	577.899493	117	savanna	2	21
992	Guinea	Bourounda	unspecified	11.103506	-14.414902	verus	water_dipping	water extraction	tool	0	0	577.899493	117	savanna	2	21
993	Uganda	Budongo	Kamira	1.793	31.445	schweinfurthii	accumulative_stone_throwing	communication	tool	0	0	61.91361668	43	forest	10	32	PanAf Data
994	Uganda	Budongo	Kamira	1.793	31.445	schweinfurthii	algae_eating_without_tools	foraging algae	non_tool	not applicable	NA	61.91361668	43	forest	10	32	\Boesch 2012 Wild Cultures: A Comparison between Chimpanzee and Human Cultures. Cambridge University Press: Cambridge, UK.\""
995	Uganda	Budongo	Kamira	1.793	31.445	schweinfurthii	algae_fishing	foraging algae	tool	not applicable	NA	61.91361668	43	forest	10	32
996	Uganda	Budongo	Kamira	1.793	31.445	schweinfurthii	algae_scooping	foraging algae	tool	not applicable	NA	61.91361668	43	forest	10	32
997	Uganda	Budongo	Kamira	1.793	31.445	schweinfurthii	ant_dipping	foraging ants	tool	0	0	61.91361668	43	forest	10	32
998	Uganda	Budongo	Kamira	1.793	31.445	schweinfurthii	ant_eating	foraging ants	unknown	0	0	61.91361668	43	forest	10	32
999	Uganda	Budongo	Kamira	1.793	31.445	schweinfurthii	ant_eating_without_tools	foraging ants	non_tool	0	0	61.91361668	43	forest	10	32
1000	Uganda	Budongo	Kamira	1.793	31.445	schweinfurthii	ant_fishing	foraging ants	tool	0	0	61.91361668	43	forest	10	32
1001	Uganda	Budongo	Kamira	1.793	31.445	schweinfurthii	bathing	thermoregulation	non_tool	0	0	61.91361668	43	forest	10	32
1002	Uganda	Budongo	Kamira	1.793	31.445	schweinfurthii	cave_use	thermoregulation	non_tool	0	0	61.91361668	43	forest	10	32
1003	Uganda	Budongo	Kamira	1.793	31.445	schweinfurthii	fruit_cleaving	foraging fruit	tool	0	0	61.91361668	43	forest	10	32
1004	Uganda	Budongo	Kamira	1.793	31.445	schweinfurthii	ground_nest	ground protection	non_tool	0	0	61.91361668	43	forest	10	32
1005	Uganda	Budongo	Kamira	1.793	31.445	schweinfurthii	honey_eating	foraging honey	unknown	0	0	61.91361668	43	forest	10	32
1006	Uganda	Budongo	Kamira	1.793	31.445	schweinfurthii	honey_eating_without_tools	foraging honey	non_tool	0	0	61.91361668	43	forest	10	32
1007	Uganda	Budongo	Kamira	1.793	31.445	schweinfurthii	honey_extraction_with_tool	foraging honey	tool	0	0	61.91361668	43	forest	10	32
1008	Uganda	Budongo	Kamira	1.793	31.445	schweinfurthii	honey_extraction_with_toolset	foraging honey	tool	0	0	61.91361668	43	forest	10	32
1009	Uganda	Budongo	Kamira	1.793	31.445	schweinfurthii	leaf_clipping	communication	tool	0	0	61.91361668	43	forest	10	32
1010	Uganda	Budongo	Kamira	1.793	31.445	schweinfurthii	leaf_cushion	ground protection	non_tool	0	0	61.91361668	43	forest	10	32
1011	Uganda	Budongo	Kamira	1.793	31.445	schweinfurthii	leaf_sponge	water extraction	tool	0	0	61.91361668	43	forest	10	32
1012	Uganda	Budongo	Kamira	1.793	31.445	schweinfurthii	marrow_pick	foraging vertebrates	tool	0	0	61.91361668	43	forest	10	32
1013	Uganda	Budongo	Kamira	1.793	31.445	schweinfurthii	moss_sponge	water extraction	tool	0	0	61.91361668	43	forest	10	32
1014	Uganda	Budongo	Kamira	1.793	31.445	schweinfurthii	nut_cracking	foraging nuts	tool	0	0	61.91361668	43	forest	10	32
1015	Uganda	Budongo	Kamira	1.793	31.445	schweinfurthii	pestle_pounding	foraging pith	tool	0	0	61.91361668	43	forest	10	32
1016	Uganda	Budongo	Kamira	1.793	31.445	schweinfurthii	stone_throwing	communication	tool	0	0	61.91361668	43	forest	10	32
1017	Uganda	Budongo	Kamira	1.793	31.445	schweinfurthii	termite_eating	foraging termites	unknown	0	0	61.91361668	43	forest	10	32
1018	Uganda	Budongo	Kamira	1.793	31.445	schweinfurthii	termite_eating_without_tools	foraging termites	non_tool	0	0	61.91361668	43	forest	10	32
1019	Uganda	Budongo	Kamira	1.793	31.445	schweinfurthii	termite_fishing	foraging termites	tool	0	0	61.91361668	43	forest	10	32
1020	Uganda	Budongo	Kamira	1.793	31.445	schweinfurthii	termite_fishing_toolset	foraging termites	tool	0	0	61.91361668	43	forest	10	32
1021	Uganda	Budongo	Kamira	1.793	31.445	schweinfurthii	tool_assisted_hunting	foraging vertebrates	tool	0	0	61.91361668	43	forest	10	32
1022	Uganda	Budongo	Kamira	1.793	31.445	schweinfurthii	USO_digging	foraging	tool	0	0	61.91361668	43	forest	10	32
1023	Uganda	Budongo	Kamira	1.793	31.445	schweinfurthii	water_dipping	water extraction	tool	0	0	61.91361668	43	forest	10	32
1024	Uganda	Budongo	Sonso	1.75	31.5	schweinfurthii	accumulative_stone_throwing	communication	tool	0	0	69.46841692	41	forest	324	21	\Reynolds 2005 The Chimpanzees of the Budongo Forest: Ecology, Behaviour and Conservation Oxford University Press: Oxford, UK.\""
1025	Uganda	Budongo	Sonso	1.75	31.5	schweinfurthii	algae_eating_without_tools	foraging algae	non_tool	not applicable	NA	69.46841692	41	forest	324	21	Mugisha et al. 2016 First Observation of Dorylus Ant Feeding in Budongo Chimpanzees Supports Absence of Stick-tool Culture Primates 57: 389-394
1026	Uganda	Budongo	Sonso	1.75	31.5	schweinfurthii	algae_fishing	foraging algae	tool	not applicable	NA	69.46841692	41	forest	324	21	Gruber et al. 2011 Community-specific Evaluation of Tool Affordances in Wild Chimpanzees Scientific Reports 1: e00128
1027	Uganda	Budongo	Sonso	1.75	31.5	schweinfurthii	algae_scooping	foraging algae	tool	not applicable	NA	69.46841692	41	forest	324	21	Hobaiter et al. 2014 Social Network Analysis Shows Direct Evidence for Social Transmission of Tool Use in Wild Chimpanzees Plos Biology 12: e1001960
1028	Uganda	Budongo	Sonso	1.75	31.5	schweinfurthii	ant_dipping	foraging ants	tool	0	0	69.46841692	41	forest	324	21	\Boesch 2012 Wild Cultures: A Comparison between Chimpanzee and Human Cultures. Cambridge University Press: Cambridge, UK.\""
1029	Uganda	Budongo	Sonso	1.75	31.5	schweinfurthii	ant_eating	foraging ants	unknown	0	0	69.46841692	41	forest	324	21	\Hedges and McGrew 2012 Ecological Aspects of Chimpanzee Insectivory Budongo Forest, Uganda Pan Africa News 19: 6-7\""
1030	Uganda	Budongo	Sonso	1.75	31.5	schweinfurthii	ant_eating_without_tools	foraging ants	non_tool	0	0	69.46841692	41	forest	324	21	Hobatier and Byrne 2014 The Meanings of Chimpanzee Gestures Current Biology 24: 1596-1600
1031	Uganda	Budongo	Sonso	1.75	31.5	schweinfurthii	ant_fishing	foraging ants	tool	0	0	69.46841692	41	forest	324	21	Reynolds et al. 2015 Mineral Acquisition from Clay by Budongo Forest Chimpanzees Plos ONE 10: e0134075
1032	Uganda	Budongo	Sonso	1.75	31.5	schweinfurthii	bathing	thermoregulation	non_tool	0	0	69.46841692	41	forest	324	21	\Quiatt and Kiwede 1994 Leaf Sponge Drinking by a Budongo Forest Chimpanzee Abstract #117 Seventeenth Annual Meeting of the American Society of Primatologists, Seattle, Washington\""
1033	Uganda	Budongo	Sonso	1.75	31.5	schweinfurthii	cave_use	thermoregulation	non_tool	0	0	69.46841692	41	forest	324	21	Whiten et al. 2001 Charting Cultural Variation in Chimpanzees Behaviour 138: 1481-1516
1034	Uganda	Budongo	Sonso	1.75	31.5	schweinfurthii	fruit_cleaving	foraging fruit	tool	0	0	69.46841692	41	forest	324	21	\Newton-Fisher 1999 Termite Eating and Food Sharing by Male Chimpanzees in the Budongo Forest, Uganda African Journal of Ecology 37: 369-371\""
1035	Uganda	Budongo	Sonso	1.75	31.5	schweinfurthii	ground_nest	ground protection	non_tool	0	0	69.46841692	41	forest	324	21	\Newton-Fisher 1999 The Diet of Chimpanzees in the Budongo Forest Reserve, Uganda African Journal of Ecology 37: 344-354\""
1036	Uganda	Budongo	Sonso	1.75	31.5	schweinfurthii	honey_eating	foraging honey	unknown	0	0	69.46841692	41	forest	324	21	Langergraber et al. 2011 Genetic and 'Cultural' Similarity in Wild Chimpanzees Proceedings of the Royal Society B 278: 408-416
1037	Uganda	Budongo	Sonso	1.75	31.5	schweinfurthii	honey_eating_without_tools	foraging honey	non_tool	0	0	69.46841692	41	forest	324	21
1038	Uganda	Budongo	Sonso	1.75	31.5	schweinfurthii	honey_extraction_with_tool	foraging honey	tool	0	0	69.46841692	41	forest	324	21
1039	Uganda	Budongo	Sonso	1.75	31.5	schweinfurthii	honey_extraction_with_toolset	foraging honey	tool	0	0	69.46841692	41	forest	324	21
1040	Uganda	Budongo	Sonso	1.75	31.5	schweinfurthii	leaf_clipping	communication	tool	1	1	69.46841692	41	forest	324	21
1041	Uganda	Budongo	Sonso	1.75	31.5	schweinfurthii	leaf_cushion	ground protection	non_tool	0	0	69.46841692	41	forest	324	21
1042	Uganda	Budongo	Sonso	1.75	31.5	schweinfurthii	leaf_sponge	water extraction	tool	1	1	69.46841692	41	forest	324	21
1043	Uganda	Budongo	Sonso	1.75	31.5	schweinfurthii	marrow_pick	foraging vertebrates	tool	0	0	69.46841692	41	forest	324	21
1044	Uganda	Budongo	Sonso	1.75	31.5	schweinfurthii	moss_sponge	water extraction	tool	1	1	69.46841692	41	forest	324	21
1045	Uganda	Budongo	Sonso	1.75	31.5	schweinfurthii	nut_cracking	foraging nuts	tool	0	0	69.46841692	41	forest	324	21
1046	Uganda	Budongo	Sonso	1.75	31.5	schweinfurthii	pestle_pounding	foraging pith	tool	0	0	69.46841692	41	forest	324	21
1047	Uganda	Budongo	Sonso	1.75	31.5	schweinfurthii	stone_throwing	communication	tool	0	0	69.46841692	41	forest	324	21
1048	Uganda	Budongo	Sonso	1.75	31.5	schweinfurthii	termite_eating	foraging termites	unknown	1	1	69.46841692	41	forest	324	21
1049	Uganda	Budongo	Sonso	1.75	31.5	schweinfurthii	termite_eating_without_tools	foraging termites	non_tool	1	1	69.46841692	41	forest	324	21
1050	Uganda	Budongo	Sonso	1.75	31.5	schweinfurthii	termite_fishing	foraging termites	tool	0	0	69.46841692	41	forest	324	21
1051	Uganda	Budongo	Sonso	1.75	31.5	schweinfurthii	termite_fishing_toolset	foraging termites	tool	0	0	69.46841692	41	forest	324	21
1052	Uganda	Budongo	Sonso	1.75	31.5	schweinfurthii	tool_assisted_hunting	foraging vertebrates	tool	0	0	69.46841692	41	forest	324	21
1053	Uganda	Budongo	Sonso	1.75	31.5	schweinfurthii	USO_digging	foraging	tool	0	0	69.46841692	41	forest	324	21
1054	Uganda	Budongo	Sonso	1.75	31.5	schweinfurthii	water_dipping	water extraction	tool	0	0	69.46841692	41	forest	324	21
1055	Uganda	Budongo	Waibira	1.786	31.54	schweinfurthii	accumulative_stone_throwing	communication	tool	0	0	71.92021986	41	forest	72	21	\Hobaiter et al. 2017 Variation in Hunting Behaviour in Neighbouring Chimpanzee Communities in the Budongo Forest, Uganda\""
1056	Uganda	Budongo	Waibira	1.786	31.54	schweinfurthii	algae_eating_without_tools	foraging algae	non_tool	not applicable	NA	71.92021986	41	forest	72	21	Mugisha et al. 2016 First Observation of Dorylus Ant Feeding in Budongo Chimpanzees Supports Absence of Stick-tool Culture Primates 57: 389-394
1057	Uganda	Budongo	Waibira	1.786	31.54	schweinfurthii	algae_fishing	foraging algae	tool	not applicable	NA	71.92021986	41	forest	72	21	\Boesch 2012 Wild Cultures: A Comparison between Chimpanzee and Human Cultures. Cambridge University Press: Cambridge, UK.\""
1058	Uganda	Budongo	Waibira	1.786	31.54	schweinfurthii	algae_scooping	foraging algae	tool	not applicable	NA	71.92021986	41	forest	72	21
1059	Uganda	Budongo	Waibira	1.786	31.54	schweinfurthii	ant_dipping	foraging ants	tool	1	1	71.92021986	41	forest	72	21
1060	Uganda	Budongo	Waibira	1.786	31.54	schweinfurthii	ant_eating	foraging ants	unknown	1	1	71.92021986	41	forest	72	21
1061	Uganda	Budongo	Waibira	1.786	31.54	schweinfurthii	ant_eating_without_tools	foraging ants	non_tool	0	0	71.92021986	41	forest	72	21
1062	Uganda	Budongo	Waibira	1.786	31.54	schweinfurthii	ant_fishing	foraging ants	tool	0	0	71.92021986	41	forest	72	21
1063	Uganda	Budongo	Waibira	1.786	31.54	schweinfurthii	bathing	thermoregulation	non_tool	0	0	71.92021986	41	forest	72	21
1064	Uganda	Budongo	Waibira	1.786	31.54	schweinfurthii	cave_use	thermoregulation	non_tool	0	0	71.92021986	41	forest	72	21
1065	Uganda	Budongo	Waibira	1.786	31.54	schweinfurthii	fruit_cleaving	foraging fruit	tool	0	0	71.92021986	41	forest	72	21
1066	Uganda	Budongo	Waibira	1.786	31.54	schweinfurthii	ground_nest	ground protection	non_tool	0	0	71.92021986	41	forest	72	21
1067	Uganda	Budongo	Waibira	1.786	31.54	schweinfurthii	honey_eating	foraging honey	unknown	0	0	71.92021986	41	forest	72	21
1068	Uganda	Budongo	Waibira	1.786	31.54	schweinfurthii	honey_eating_without_tools	foraging honey	non_tool	0	0	71.92021986	41	forest	72	21
1069	Uganda	Budongo	Waibira	1.786	31.54	schweinfurthii	honey_extraction_with_tool	foraging honey	tool	0	0	71.92021986	41	forest	72	21
1070	Uganda	Budongo	Waibira	1.786	31.54	schweinfurthii	honey_extraction_with_toolset	foraging honey	tool	0	0	71.92021986	41	forest	72	21
1071	Uganda	Budongo	Waibira	1.786	31.54	schweinfurthii	leaf_clipping	communication	tool	0	0	71.92021986	41	forest	72	21
1072	Uganda	Budongo	Waibira	1.786	31.54	schweinfurthii	leaf_cushion	ground protection	non_tool	0	0	71.92021986	41	forest	72	21
1073	Uganda	Budongo	Waibira	1.786	31.54	schweinfurthii	leaf_sponge	water extraction	tool	0	0	71.92021986	41	forest	72	21
1074	Uganda	Budongo	Waibira	1.786	31.54	schweinfurthii	marrow_pick	foraging vertebrates	tool	0	0	71.92021986	41	forest	72	21
1075	Uganda	Budongo	Waibira	1.786	31.54	schweinfurthii	moss_sponge	water extraction	tool	0	0	71.92021986	41	forest	72	21
1076	Uganda	Budongo	Waibira	1.786	31.54	schweinfurthii	nut_cracking	foraging nuts	tool	0	0	71.92021986	41	forest	72	21
1077	Uganda	Budongo	Waibira	1.786	31.54	schweinfurthii	pestle_pounding	foraging pith	tool	0	0	71.92021986	41	forest	72	21
1078	Uganda	Budongo	Waibira	1.786	31.54	schweinfurthii	stone_throwing	communication	tool	0	0	71.92021986	41	forest	72	21
1079	Uganda	Budongo	Waibira	1.786	31.54	schweinfurthii	termite_eating	foraging termites	unknown	0	0	71.92021986	41	forest	72	21
1080	Uganda	Budongo	Waibira	1.786	31.54	schweinfurthii	termite_eating_without_tools	foraging termites	non_tool	0	0	71.92021986	41	forest	72	21
1081	Uganda	Budongo	Waibira	1.786	31.54	schweinfurthii	termite_fishing	foraging termites	tool	0	0	71.92021986	41	forest	72	21
1082	Uganda	Budongo	Waibira	1.786	31.54	schweinfurthii	termite_fishing_toolset	foraging termites	tool	0	0	71.92021986	41	forest	72	21
1083	Uganda	Budongo	Waibira	1.786	31.54	schweinfurthii	tool_assisted_hunting	foraging vertebrates	tool	0	0	71.92021986	41	forest	72	21
1084	Uganda	Budongo	Waibira	1.786	31.54	schweinfurthii	USO_digging	foraging	tool	0	0	71.92021986	41	forest	72	21
1085	Uganda	Budongo	Waibira	1.786	31.54	schweinfurthii	water_dipping	water extraction	tool	0	0	71.92021986	41	forest	72	21
1086	Uganda	Bulindi	unspecified	1.483333	31.48333	schweinfurthii	accumulative_stone_throwing	communication	tool	0	0	83.74110475	40	forest	22	28	McLennan 2014 Chimpanzee Insectivory in the Northern Half of Uganda�s Rift Valley: Do Bulindi Chimpanzees Conform to a Regional Pattern? Primates 55: 173-178
1087	Uganda	Bulindi	unspecified	1.483333	31.48333	schweinfurthii	algae_eating_without_tools	foraging algae	non_tool	0	0	83.74110475	40	forest	22	28	McLennan 2015 Is Honey a Fallback Food for Wild Chimpanzees or Just a Sweet Treat? American Journal of Physical Anthropology 158: 685-695
1088	Uganda	Bulindi	unspecified	1.483333	31.48333	schweinfurthii	algae_fishing	foraging algae	tool	0	0	83.74110475	40	forest	22	28	McLennan 2011 Tool-use to Obtain Honey by Chimpanzees at Bulindi: New Record from Uganda Primates 52: 315-322
1089	Uganda	Bulindi	unspecified	1.483333	31.48333	schweinfurthii	algae_scooping	foraging algae	tool	0	0	83.74110475	40	forest	22	28	\Wondra et al. 2016 A New Report of Chimpanzee Ant-fishing from the Issa Valley, Tanzania African Primates 11: 1-18\""
1090	Uganda	Bulindi	unspecified	1.483333	31.48333	schweinfurthii	ant_dipping	foraging ants	tool	0	0	83.74110475	40	forest	22	28	\McLennan 2010 Case Study of an Unusual Human-Chimpanzee Conflict at Bulindi, Uganda Pan Africa News 17: 1-4\""
1091	Uganda	Bulindi	unspecified	1.483333	31.48333	schweinfurthii	ant_eating	foraging ants	unknown	1	1	83.74110475	40	forest	22	28	\McLennan 2013 Diet and Feeding Ecology of Chimpanzees (Pan troglodytes) in Bulindi, Uganda: Foraging Strategies at the Forest-Farm Interface International Journal of Primatology 34: 585-614\""
1092	Uganda	Bulindi	unspecified	1.483333	31.48333	schweinfurthii	ant_eating_without_tools	foraging ants	non_tool	1	1	83.74110475	40	forest	22	28
1093	Uganda	Bulindi	unspecified	1.483333	31.48333	schweinfurthii	ant_fishing	foraging ants	tool	0	0	83.74110475	40	forest	22	28
1094	Uganda	Bulindi	unspecified	1.483333	31.48333	schweinfurthii	bathing	thermoregulation	non_tool	0	0	83.74110475	40	forest	22	28
1095	Uganda	Bulindi	unspecified	1.483333	31.48333	schweinfurthii	cave_use	thermoregulation	non_tool	0	0	83.74110475	40	forest	22	28
1096	Uganda	Bulindi	unspecified	1.483333	31.48333	schweinfurthii	fruit_cleaving	foraging fruit	tool	0	0	83.74110475	40	forest	22	28
1097	Uganda	Bulindi	unspecified	1.483333	31.48333	schweinfurthii	ground_nest	ground protection	non_tool	0	0	83.74110475	40	forest	22	28
1098	Uganda	Bulindi	unspecified	1.483333	31.48333	schweinfurthii	honey_eating	foraging honey	unknown	1	1	83.74110475	40	forest	22	28
1099	Uganda	Bulindi	unspecified	1.483333	31.48333	schweinfurthii	honey_eating_without_tools	foraging honey	non_tool	0	0	83.74110475	40	forest	22	28
1100	Uganda	Bulindi	unspecified	1.483333	31.48333	schweinfurthii	honey_extraction_with_tool	foraging honey	tool	1	1	83.74110475	40	forest	22	28
1101	Uganda	Bulindi	unspecified	1.483333	31.48333	schweinfurthii	honey_extraction_with_toolset	foraging honey	tool	1	1	83.74110475	40	forest	22	28
1102	Uganda	Bulindi	unspecified	1.483333	31.48333	schweinfurthii	leaf_clipping	communication	tool	0	0	83.74110475	40	forest	22	28
1103	Uganda	Bulindi	unspecified	1.483333	31.48333	schweinfurthii	leaf_cushion	ground protection	non_tool	0	0	83.74110475	40	forest	22	28
1104	Uganda	Bulindi	unspecified	1.483333	31.48333	schweinfurthii	leaf_sponge	water extraction	tool	0	0	83.74110475	40	forest	22	28
1105	Uganda	Bulindi	unspecified	1.483333	31.48333	schweinfurthii	marrow_pick	foraging vertebrates	tool	0	0	83.74110475	40	forest	22	28
1106	Uganda	Bulindi	unspecified	1.483333	31.48333	schweinfurthii	moss_sponge	water extraction	tool	0	0	83.74110475	40	forest	22	28
1107	Uganda	Bulindi	unspecified	1.483333	31.48333	schweinfurthii	nut_cracking	foraging nuts	tool	0	0	83.74110475	40	forest	22	28
1108	Uganda	Bulindi	unspecified	1.483333	31.48333	schweinfurthii	pestle_pounding	foraging pith	tool	0	0	83.74110475	40	forest	22	28
1109	Uganda	Bulindi	unspecified	1.483333	31.48333	schweinfurthii	stone_throwing	communication	tool	0	0	83.74110475	40	forest	22	28
1110	Uganda	Bulindi	unspecified	1.483333	31.48333	schweinfurthii	termite_eating	foraging termites	unknown	0	0	83.74110475	40	forest	22	28
1111	Uganda	Bulindi	unspecified	1.483333	31.48333	schweinfurthii	termite_eating_without_tools	foraging termites	non_tool	0	0	83.74110475	40	forest	22	28
1112	Uganda	Bulindi	unspecified	1.483333	31.48333	schweinfurthii	termite_fishing	foraging termites	tool	0	0	83.74110475	40	forest	22	28
1113	Uganda	Bulindi	unspecified	1.483333	31.48333	schweinfurthii	termite_fishing_toolset	foraging termites	tool	0	0	83.74110475	40	forest	22	28
1114	Uganda	Bulindi	unspecified	1.483333	31.48333	schweinfurthii	tool_assisted_hunting	foraging vertebrates	tool	0	0	83.74110475	40	forest	22	28
1115	Uganda	Bulindi	unspecified	1.483333	31.48333	schweinfurthii	USO_digging	foraging	tool	0	0	83.74110475	40	forest	22	28
1116	Uganda	Bulindi	unspecified	1.483333	31.48333	schweinfurthii	water_dipping	water extraction	tool	0	0	83.74110475	40	forest	22	28
1117	Uganda	Bwindi	Nkuringo-Ruhija	-1.083333	29.65	schweinfurthii	accumulative_stone_throwing	communication	tool	0	0	37.37177933	32	forest	32	21	\Stanford and Nkurunungi 2003 Behavioral Ecology of Sympatric Chimpanzees and Gorillas in Bwindi Impenetrable National Park, Uganda: Diet International Journal of Primatology 24: 901-918\""
1118	Uganda	Bwindi	Nkuringo-Ruhija	-1.083333	29.65	schweinfurthii	algae_eating_without_tools	foraging algae	non_tool	0	0	37.37177933	32	forest	32	21	\Furuichi and Hashimoto 2004 Botanical and Topographical Factors Influencing Nesting-site Selection by Chimpanzees in Kalinzu Forest, Uganda International Journal of Primatology 25: 755-765\""
1119	Uganda	Bwindi	Nkuringo-Ruhija	-1.083333	29.65	schweinfurthii	algae_fishing	foraging algae	tool	0	0	37.37177933	32	forest	32	21	\Stanford et al. 2000 Chimpanzees in Bwindi-Impenetrable National Park, Uganda, Use Different Tools to Obtain Different Types of Honey Primates 41: 337-341\""
1120	Uganda	Bwindi	Nkuringo-Ruhija	-1.083333	29.65	schweinfurthii	algae_scooping	foraging algae	tool	0	0	37.37177933	32	forest	32	21
1121	Uganda	Bwindi	Nkuringo-Ruhija	-1.083333	29.65	schweinfurthii	ant_dipping	foraging ants	tool	0	0	37.37177933	32	forest	32	21
1122	Uganda	Bwindi	Nkuringo-Ruhija	-1.083333	29.65	schweinfurthii	ant_eating	foraging ants	unknown	1	1	37.37177933	32	forest	32	21
1123	Uganda	Bwindi	Nkuringo-Ruhija	-1.083333	29.65	schweinfurthii	ant_eating_without_tools	foraging ants	non_tool	0	0	37.37177933	32	forest	32	21
1124	Uganda	Bwindi	Nkuringo-Ruhija	-1.083333	29.65	schweinfurthii	ant_fishing	foraging ants	tool	0	0	37.37177933	32	forest	32	21
1125	Uganda	Bwindi	Nkuringo-Ruhija	-1.083333	29.65	schweinfurthii	bathing	thermoregulation	non_tool	0	0	37.37177933	32	forest	32	21
1126	Uganda	Bwindi	Nkuringo-Ruhija	-1.083333	29.65	schweinfurthii	cave_use	thermoregulation	non_tool	0	0	37.37177933	32	forest	32	21
1127	Uganda	Bwindi	Nkuringo-Ruhija	-1.083333	29.65	schweinfurthii	fruit_cleaving	foraging fruit	tool	0	0	37.37177933	32	forest	32	21
1128	Uganda	Bwindi	Nkuringo-Ruhija	-1.083333	29.65	schweinfurthii	ground_nest	ground protection	non_tool	1	1	37.37177933	32	forest	32	21
1129	Uganda	Bwindi	Nkuringo-Ruhija	-1.083333	29.65	schweinfurthii	honey_eating	foraging honey	unknown	1	1	37.37177933	32	forest	32	21
1130	Uganda	Bwindi	Nkuringo-Ruhija	-1.083333	29.65	schweinfurthii	honey_eating_without_tools	foraging honey	non_tool	0	0	37.37177933	32	forest	32	21
1131	Uganda	Bwindi	Nkuringo-Ruhija	-1.083333	29.65	schweinfurthii	honey_extraction_with_tool	foraging honey	tool	1	1	37.37177933	32	forest	32	21
1132	Uganda	Bwindi	Nkuringo-Ruhija	-1.083333	29.65	schweinfurthii	honey_extraction_with_toolset	foraging honey	tool	0	0	37.37177933	32	forest	32	21
1133	Uganda	Bwindi	Nkuringo-Ruhija	-1.083333	29.65	schweinfurthii	leaf_clipping	communication	tool	0	0	37.37177933	32	forest	32	21
1134	Uganda	Bwindi	Nkuringo-Ruhija	-1.083333	29.65	schweinfurthii	leaf_cushion	ground protection	non_tool	0	0	37.37177933	32	forest	32	21
1135	Uganda	Bwindi	Nkuringo-Ruhija	-1.083333	29.65	schweinfurthii	leaf_sponge	water extraction	tool	0	0	37.37177933	32	forest	32	21
1136	Uganda	Bwindi	Nkuringo-Ruhija	-1.083333	29.65	schweinfurthii	marrow_pick	foraging vertebrates	tool	0	0	37.37177933	32	forest	32	21
1137	Uganda	Bwindi	Nkuringo-Ruhija	-1.083333	29.65	schweinfurthii	moss_sponge	water extraction	tool	0	0	37.37177933	32	forest	32	21
1138	Uganda	Bwindi	Nkuringo-Ruhija	-1.083333	29.65	schweinfurthii	nut_cracking	foraging nuts	tool	0	0	37.37177933	32	forest	32	21
1139	Uganda	Bwindi	Nkuringo-Ruhija	-1.083333	29.65	schweinfurthii	pestle_pounding	foraging pith	tool	0	0	37.37177933	32	forest	32	21
1140	Uganda	Bwindi	Nkuringo-Ruhija	-1.083333	29.65	schweinfurthii	stone_throwing	communication	tool	0	0	37.37177933	32	forest	32	21
1141	Uganda	Bwindi	Nkuringo-Ruhija	-1.083333	29.65	schweinfurthii	termite_eating	foraging termites	unknown	0	0	37.37177933	32	forest	32	21
1142	Uganda	Bwindi	Nkuringo-Ruhija	-1.083333	29.65	schweinfurthii	termite_eating_without_tools	foraging termites	non_tool	0	0	37.37177933	32	forest	32	21
1143	Uganda	Bwindi	Nkuringo-Ruhija	-1.083333	29.65	schweinfurthii	termite_fishing	foraging termites	tool	0	0	37.37177933	32	forest	32	21
1144	Uganda	Bwindi	Nkuringo-Ruhija	-1.083333	29.65	schweinfurthii	termite_fishing_toolset	foraging termites	tool	0	0	37.37177933	32	forest	32	21
1145	Uganda	Bwindi	Nkuringo-Ruhija	-1.083333	29.65	schweinfurthii	tool_assisted_hunting	foraging vertebrates	tool	0	0	37.37177933	32	forest	32	21
1146	Uganda	Bwindi	Nkuringo-Ruhija	-1.083333	29.65	schweinfurthii	USO_digging	foraging	tool	0	0	37.37177933	32	forest	32	21
1147	Uganda	Bwindi	Nkuringo-Ruhija	-1.083333	29.65	schweinfurthii	water_dipping	water extraction	tool	0	0	37.37177933	32	forest	32	21
1148	Uganda	Bwindi	unspecified	-1.008333	29.70833	schweinfurthii	accumulative_stone_throwing	communication	tool	0	0	43.55121712	38	forest	10	21	PanAf Data
1149	Uganda	Bwindi	unspecified	-1.008333	29.70833	schweinfurthii	algae_eating_without_tools	foraging algae	non_tool	0	0	43.55121712	38	forest	10	21	\Stanford and Nkurunungi 2003 Behavioral Ecology of Sympatric Chimpanzees and Gorillas in Bwindi Impenetrable National Park, Uganda: Diet International Journal of Primatology 24: 901-918\""
1150	Uganda	Bwindi	unspecified	-1.008333	29.70833	schweinfurthii	algae_fishing	foraging algae	tool	0	0	43.55121712	38	forest	10	21
1151	Uganda	Bwindi	unspecified	-1.008333	29.70833	schweinfurthii	algae_scooping	foraging algae	tool	0	0	43.55121712	38	forest	10	21
1152	Uganda	Bwindi	unspecified	-1.008333	29.70833	schweinfurthii	ant_dipping	foraging ants	tool	0	0	43.55121712	38	forest	10	21
1153	Uganda	Bwindi	unspecified	-1.008333	29.70833	schweinfurthii	ant_eating	foraging ants	unknown	0	0	43.55121712	38	forest	10	21
1154	Uganda	Bwindi	unspecified	-1.008333	29.70833	schweinfurthii	ant_eating_without_tools	foraging ants	non_tool	0	0	43.55121712	38	forest	10	21
1155	Uganda	Bwindi	unspecified	-1.008333	29.70833	schweinfurthii	ant_fishing	foraging ants	tool	0	0	43.55121712	38	forest	10	21
1156	Uganda	Bwindi	unspecified	-1.008333	29.70833	schweinfurthii	bathing	thermoregulation	non_tool	0	0	43.55121712	38	forest	10	21
1157	Uganda	Bwindi	unspecified	-1.008333	29.70833	schweinfurthii	cave_use	thermoregulation	non_tool	0	0	43.55121712	38	forest	10	21
1158	Uganda	Bwindi	unspecified	-1.008333	29.70833	schweinfurthii	fruit_cleaving	foraging fruit	tool	0	0	43.55121712	38	forest	10	21
1159	Uganda	Bwindi	unspecified	-1.008333	29.70833	schweinfurthii	ground_nest	ground protection	non_tool	0	0	43.55121712	38	forest	10	21
1160	Uganda	Bwindi	unspecified	-1.008333	29.70833	schweinfurthii	honey_eating	foraging honey	unknown	1	1	43.55121712	38	forest	10	21
1161	Uganda	Bwindi	unspecified	-1.008333	29.70833	schweinfurthii	honey_eating_without_tools	foraging honey	non_tool	0	0	43.55121712	38	forest	10	21
1162	Uganda	Bwindi	unspecified	-1.008333	29.70833	schweinfurthii	honey_extraction_with_tool	foraging honey	tool	1	1	43.55121712	38	forest	10	21
1163	Uganda	Bwindi	unspecified	-1.008333	29.70833	schweinfurthii	honey_extraction_with_toolset	foraging honey	tool	0	0	43.55121712	38	forest	10	21
1164	Uganda	Bwindi	unspecified	-1.008333	29.70833	schweinfurthii	leaf_clipping	communication	tool	0	0	43.55121712	38	forest	10	21
1165	Uganda	Bwindi	unspecified	-1.008333	29.70833	schweinfurthii	leaf_cushion	ground protection	non_tool	0	0	43.55121712	38	forest	10	21
1166	Uganda	Bwindi	unspecified	-1.008333	29.70833	schweinfurthii	leaf_sponge	water extraction	tool	0	0	43.55121712	38	forest	10	21
1167	Uganda	Bwindi	unspecified	-1.008333	29.70833	schweinfurthii	marrow_pick	foraging vertebrates	tool	0	0	43.55121712	38	forest	10	21
1168	Uganda	Bwindi	unspecified	-1.008333	29.70833	schweinfurthii	moss_sponge	water extraction	tool	0	0	43.55121712	38	forest	10	21
1169	Uganda	Bwindi	unspecified	-1.008333	29.70833	schweinfurthii	nut_cracking	foraging nuts	tool	0	0	43.55121712	38	forest	10	21
1170	Uganda	Bwindi	unspecified	-1.008333	29.70833	schweinfurthii	pestle_pounding	foraging pith	tool	0	0	43.55121712	38	forest	10	21
1171	Uganda	Bwindi	unspecified	-1.008333	29.70833	schweinfurthii	stone_throwing	communication	tool	0	0	43.55121712	38	forest	10	21
1172	Uganda	Bwindi	unspecified	-1.008333	29.70833	schweinfurthii	termite_eating	foraging termites	unknown	0	0	43.55121712	38	forest	10	21
1173	Uganda	Bwindi	unspecified	-1.008333	29.70833	schweinfurthii	termite_eating_without_tools	foraging termites	non_tool	0	0	43.55121712	38	forest	10	21
1174	Uganda	Bwindi	unspecified	-1.008333	29.70833	schweinfurthii	termite_fishing	foraging termites	tool	0	0	43.55121712	38	forest	10	21
1175	Uganda	Bwindi	unspecified	-1.008333	29.70833	schweinfurthii	termite_fishing_toolset	foraging termites	tool	0	0	43.55121712	38	forest	10	21
1176	Uganda	Bwindi	unspecified	-1.008333	29.70833	schweinfurthii	tool_assisted_hunting	foraging vertebrates	tool	0	0	43.55121712	38	forest	10	21
1177	Uganda	Bwindi	unspecified	-1.008333	29.70833	schweinfurthii	USO_digging	foraging	tool	0	0	43.55121712	38	forest	10	21
1178	Uganda	Bwindi	unspecified	-1.008333	29.70833	schweinfurthii	water_dipping	water extraction	tool	0	0	43.55121712	38	forest	10	21
1179	Cameroon	Campo	unspecified	2.24105	9.95153	troglodytes	accumulative_stone_throwing	communication	tool	0	0	71.22842471	58	forest	21	28	PanAf Data
1180	Cameroon	Campo	unspecified	2.24105	9.95153	troglodytes	algae_eating_without_tools	foraging algae	non_tool	0	0	71.22842471	58	forest	21	28	Sugiyama 1985 Brush-stick of Chimpanzees Found in South-west Cameroon and Their Cultural Characteristics Primates 26:361-374
1181	Cameroon	Campo	unspecified	2.24105	9.95153	troglodytes	algae_fishing	foraging algae	tool	0	0	71.22842471	58	forest	21	28	\Muroyama 1991 Chimpanzees Choices of Prey Between Two Sympatric Species of Macrotermes in the Campo Animal Reserve, Cameroon Human Evolution 6:143-151\""
1182	Cameroon	Campo	unspecified	2.24105	9.95153	troglodytes	algae_scooping	foraging algae	tool	0	0	71.22842471	58	forest	21	28
1183	Cameroon	Campo	unspecified	2.24105	9.95153	troglodytes	ant_dipping	foraging ants	tool	0	0	71.22842471	58	forest	21	28
1184	Cameroon	Campo	unspecified	2.24105	9.95153	troglodytes	ant_eating	foraging ants	unknown	0	0	71.22842471	58	forest	21	28
1185	Cameroon	Campo	unspecified	2.24105	9.95153	troglodytes	ant_eating_without_tools	foraging ants	non_tool	0	0	71.22842471	58	forest	21	28
1186	Cameroon	Campo	unspecified	2.24105	9.95153	troglodytes	ant_fishing	foraging ants	tool	0	0	71.22842471	58	forest	21	28
1187	Cameroon	Campo	unspecified	2.24105	9.95153	troglodytes	bathing	thermoregulation	non_tool	0	0	71.22842471	58	forest	21	28
1188	Cameroon	Campo	unspecified	2.24105	9.95153	troglodytes	cave_use	thermoregulation	non_tool	0	0	71.22842471	58	forest	21	28
1189	Cameroon	Campo	unspecified	2.24105	9.95153	troglodytes	fruit_cleaving	foraging fruit	tool	0	0	71.22842471	58	forest	21	28
1190	Cameroon	Campo	unspecified	2.24105	9.95153	troglodytes	ground_nest	ground protection	non_tool	0	0	71.22842471	58	forest	21	28
1191	Cameroon	Campo	unspecified	2.24105	9.95153	troglodytes	honey_eating	foraging honey	unknown	1	1	71.22842471	58	forest	21	28
1192	Cameroon	Campo	unspecified	2.24105	9.95153	troglodytes	honey_eating_without_tools	foraging honey	non_tool	0	0	71.22842471	58	forest	21	28
1193	Cameroon	Campo	unspecified	2.24105	9.95153	troglodytes	honey_extraction_with_tool	foraging honey	tool	1	1	71.22842471	58	forest	21	28
1194	Cameroon	Campo	unspecified	2.24105	9.95153	troglodytes	honey_extraction_with_toolset	foraging honey	tool	0	0	71.22842471	58	forest	21	28
1195	Cameroon	Campo	unspecified	2.24105	9.95153	troglodytes	leaf_clipping	communication	tool	0	0	71.22842471	58	forest	21	28
1196	Cameroon	Campo	unspecified	2.24105	9.95153	troglodytes	leaf_cushion	ground protection	non_tool	0	0	71.22842471	58	forest	21	28
1197	Cameroon	Campo	unspecified	2.24105	9.95153	troglodytes	leaf_sponge	water extraction	tool	0	0	71.22842471	58	forest	21	28
1198	Cameroon	Campo	unspecified	2.24105	9.95153	troglodytes	marrow_pick	foraging vertebrates	tool	0	0	71.22842471	58	forest	21	28
1199	Cameroon	Campo	unspecified	2.24105	9.95153	troglodytes	moss_sponge	water extraction	tool	0	0	71.22842471	58	forest	21	28
1200	Cameroon	Campo	unspecified	2.24105	9.95153	troglodytes	nut_cracking	foraging nuts	tool	0	0	71.22842471	58	forest	21	28
1201	Cameroon	Campo	unspecified	2.24105	9.95153	troglodytes	pestle_pounding	foraging pith	tool	0	0	71.22842471	58	forest	21	28
1202	Cameroon	Campo	unspecified	2.24105	9.95153	troglodytes	stone_throwing	communication	tool	0	0	71.22842471	58	forest	21	28
1203	Cameroon	Campo	unspecified	2.24105	9.95153	troglodytes	termite_eating	foraging termites	unknown	1	1	71.22842471	58	forest	21	28
1204	Cameroon	Campo	unspecified	2.24105	9.95153	troglodytes	termite_eating_without_tools	foraging termites	non_tool	0	0	71.22842471	58	forest	21	28
1205	Cameroon	Campo	unspecified	2.24105	9.95153	troglodytes	termite_fishing	foraging termites	tool	1	1	71.22842471	58	forest	21	28
1206	Cameroon	Campo	unspecified	2.24105	9.95153	troglodytes	termite_fishing_toolset	foraging termites	tool	1	1	71.22842471	58	forest	21	28
1207	Cameroon	Campo	unspecified	2.24105	9.95153	troglodytes	tool_assisted_hunting	foraging vertebrates	tool	0	0	71.22842471	58	forest	21	28
1208	Cameroon	Campo	unspecified	2.24105	9.95153	troglodytes	USO_digging	foraging	tool	0	0	71.22842471	58	forest	21	28
1209	Cameroon	Campo	unspecified	2.24105	9.95153	troglodytes	water_dipping	water extraction	tool	0	0	71.22842471	58	forest	21	28
1210	Guinea-Bissau	Cantanhez	Caiquene-Cadique	11.383333	-14.766667	verus	accumulative_stone_throwing	communication	tool	0	0	627.1639728	125	savanna	13	28	\Bessa et al. 2015 Feeding Ecology of Chimpanzees Inhabiting a Forest-Mangrove-Savanna-Agricultural Matrix at Caiquene-Cadique, Cantanhez National Park, Guinea-Bissau American Journal of Primatology 77: 651-665\""
1211	Guinea-Bissau	Cantanhez	Caiquene-Cadique	11.383333	-14.766667	verus	algae_eating_without_tools	foraging algae	non_tool	0	0	627.1639728	125	savanna	13	28	\Sousa et al. 2011 Chimpanzee Oil-Palm Use in Southern Cantanhez National Park, Guinea-Bissau American Journal of Primatology 73: 485-497\""
1212	Guinea-Bissau	Cantanhez	Caiquene-Cadique	11.383333	-14.766667	verus	algae_fishing	foraging algae	tool	0	0	627.1639728	125	savanna	13	28
1213	Guinea-Bissau	Cantanhez	Caiquene-Cadique	11.383333	-14.766667	verus	algae_scooping	foraging algae	tool	0	0	627.1639728	125	savanna	13	28
1214	Guinea-Bissau	Cantanhez	Caiquene-Cadique	11.383333	-14.766667	verus	ant_dipping	foraging ants	tool	0	0	627.1639728	125	savanna	13	28
1215	Guinea-Bissau	Cantanhez	Caiquene-Cadique	11.383333	-14.766667	verus	ant_eating	foraging ants	unknown	0	0	627.1639728	125	savanna	13	28
1216	Guinea-Bissau	Cantanhez	Caiquene-Cadique	11.383333	-14.766667	verus	ant_eating_without_tools	foraging ants	non_tool	0	0	627.1639728	125	savanna	13	28
1217	Guinea-Bissau	Cantanhez	Caiquene-Cadique	11.383333	-14.766667	verus	ant_fishing	foraging ants	tool	0	0	627.1639728	125	savanna	13	28
1218	Guinea-Bissau	Cantanhez	Caiquene-Cadique	11.383333	-14.766667	verus	bathing	thermoregulation	non_tool	0	0	627.1639728	125	savanna	13	28
1219	Guinea-Bissau	Cantanhez	Caiquene-Cadique	11.383333	-14.766667	verus	cave_use	thermoregulation	non_tool	0	0	627.1639728	125	savanna	13	28
1220	Guinea-Bissau	Cantanhez	Caiquene-Cadique	11.383333	-14.766667	verus	fruit_cleaving	foraging fruit	tool	0	0	627.1639728	125	savanna	13	28
1221	Guinea-Bissau	Cantanhez	Caiquene-Cadique	11.383333	-14.766667	verus	ground_nest	ground protection	non_tool	0	0	627.1639728	125	savanna	13	28
1222	Guinea-Bissau	Cantanhez	Caiquene-Cadique	11.383333	-14.766667	verus	honey_eating	foraging honey	unknown	0	0	627.1639728	125	savanna	13	28
1223	Guinea-Bissau	Cantanhez	Caiquene-Cadique	11.383333	-14.766667	verus	honey_eating_without_tools	foraging honey	non_tool	0	0	627.1639728	125	savanna	13	28
1224	Guinea-Bissau	Cantanhez	Caiquene-Cadique	11.383333	-14.766667	verus	honey_extraction_with_tool	foraging honey	tool	0	0	627.1639728	125	savanna	13	28
1225	Guinea-Bissau	Cantanhez	Caiquene-Cadique	11.383333	-14.766667	verus	honey_extraction_with_toolset	foraging honey	tool	0	0	627.1639728	125	savanna	13	28
1226	Guinea-Bissau	Cantanhez	Caiquene-Cadique	11.383333	-14.766667	verus	leaf_clipping	communication	tool	0	0	627.1639728	125	savanna	13	28
1227	Guinea-Bissau	Cantanhez	Caiquene-Cadique	11.383333	-14.766667	verus	leaf_cushion	ground protection	non_tool	0	0	627.1639728	125	savanna	13	28
1228	Guinea-Bissau	Cantanhez	Caiquene-Cadique	11.383333	-14.766667	verus	leaf_sponge	water extraction	tool	0	0	627.1639728	125	savanna	13	28
1229	Guinea-Bissau	Cantanhez	Caiquene-Cadique	11.383333	-14.766667	verus	marrow_pick	foraging vertebrates	tool	0	0	627.1639728	125	savanna	13	28
1230	Guinea-Bissau	Cantanhez	Caiquene-Cadique	11.383333	-14.766667	verus	moss_sponge	water extraction	tool	0	0	627.1639728	125	savanna	13	28
1231	Guinea-Bissau	Cantanhez	Caiquene-Cadique	11.383333	-14.766667	verus	nut_cracking	foraging nuts	tool	0	0	627.1639728	125	savanna	13	28
1232	Guinea-Bissau	Cantanhez	Caiquene-Cadique	11.383333	-14.766667	verus	pestle_pounding	foraging pith	tool	0	0	627.1639728	125	savanna	13	28
1233	Guinea-Bissau	Cantanhez	Caiquene-Cadique	11.383333	-14.766667	verus	stone_throwing	communication	tool	0	0	627.1639728	125	savanna	13	28
1234	Guinea-Bissau	Cantanhez	Caiquene-Cadique	11.383333	-14.766667	verus	termite_eating	foraging termites	unknown	0	0	627.1639728	125	savanna	13	28
1235	Guinea-Bissau	Cantanhez	Caiquene-Cadique	11.383333	-14.766667	verus	termite_eating_without_tools	foraging termites	non_tool	0	0	627.1639728	125	savanna	13	28
1236	Guinea-Bissau	Cantanhez	Caiquene-Cadique	11.383333	-14.766667	verus	termite_fishing	foraging termites	tool	0	0	627.1639728	125	savanna	13	28
1237	Guinea-Bissau	Cantanhez	Caiquene-Cadique	11.383333	-14.766667	verus	termite_fishing_toolset	foraging termites	tool	0	0	627.1639728	125	savanna	13	28
1238	Guinea-Bissau	Cantanhez	Caiquene-Cadique	11.383333	-14.766667	verus	tool_assisted_hunting	foraging vertebrates	tool	0	0	627.1639728	125	savanna	13	28
1239	Guinea-Bissau	Cantanhez	Caiquene-Cadique	11.383333	-14.766667	verus	USO_digging	foraging	tool	0	0	627.1639728	125	savanna	13	28
1240	Guinea-Bissau	Cantanhez	Caiquene-Cadique	11.383333	-14.766667	verus	water_dipping	water extraction	tool	0	0	627.1639728	125	savanna	13	28
1241	Liberia	Cape Palmas	unspecified	4.368889	-7.728611	verus	accumulative_stone_throwing	communication	tool	0	0	18.77127134	51	forest	1	50	Kortlandt 1986 The Use of Stone Tools by Wild-Living Chimpanzees and Earliest Hominids Journal of Human Evolution 15: 77-132
1242	Liberia	Cape Palmas	unspecified	4.368889	-7.728611	verus	algae_eating_without_tools	foraging algae	non_tool	0	0	18.77127134	51	forest	1	50
1243	Liberia	Cape Palmas	unspecified	4.368889	-7.728611	verus	algae_fishing	foraging algae	tool	0	0	18.77127134	51	forest	1	50
1244	Liberia	Cape Palmas	unspecified	4.368889	-7.728611	verus	algae_scooping	foraging algae	tool	0	0	18.77127134	51	forest	1	50
1245	Liberia	Cape Palmas	unspecified	4.368889	-7.728611	verus	ant_dipping	foraging ants	tool	0	0	18.77127134	51	forest	1	50
1246	Liberia	Cape Palmas	unspecified	4.368889	-7.728611	verus	ant_eating	foraging ants	unknown	0	0	18.77127134	51	forest	1	50
1247	Liberia	Cape Palmas	unspecified	4.368889	-7.728611	verus	ant_eating_without_tools	foraging ants	non_tool	0	0	18.77127134	51	forest	1	50
1248	Liberia	Cape Palmas	unspecified	4.368889	-7.728611	verus	ant_fishing	foraging ants	tool	0	0	18.77127134	51	forest	1	50
1249	Liberia	Cape Palmas	unspecified	4.368889	-7.728611	verus	bathing	thermoregulation	non_tool	0	0	18.77127134	51	forest	1	50
1250	Liberia	Cape Palmas	unspecified	4.368889	-7.728611	verus	cave_use	thermoregulation	non_tool	0	0	18.77127134	51	forest	1	50
1251	Liberia	Cape Palmas	unspecified	4.368889	-7.728611	verus	fruit_cleaving	foraging fruit	tool	0	0	18.77127134	51	forest	1	50
1252	Liberia	Cape Palmas	unspecified	4.368889	-7.728611	verus	ground_nest	ground protection	non_tool	0	0	18.77127134	51	forest	1	50
1253	Liberia	Cape Palmas	unspecified	4.368889	-7.728611	verus	honey_eating	foraging honey	unknown	0	0	18.77127134	51	forest	1	50
1254	Liberia	Cape Palmas	unspecified	4.368889	-7.728611	verus	honey_eating_without_tools	foraging honey	non_tool	0	0	18.77127134	51	forest	1	50
1255	Liberia	Cape Palmas	unspecified	4.368889	-7.728611	verus	honey_extraction_with_tool	foraging honey	tool	0	0	18.77127134	51	forest	1	50
1256	Liberia	Cape Palmas	unspecified	4.368889	-7.728611	verus	honey_extraction_with_toolset	foraging honey	tool	0	0	18.77127134	51	forest	1	50
1257	Liberia	Cape Palmas	unspecified	4.368889	-7.728611	verus	leaf_clipping	communication	tool	0	0	18.77127134	51	forest	1	50
1258	Liberia	Cape Palmas	unspecified	4.368889	-7.728611	verus	leaf_cushion	ground protection	non_tool	0	0	18.77127134	51	forest	1	50
1259	Liberia	Cape Palmas	unspecified	4.368889	-7.728611	verus	leaf_sponge	water extraction	tool	0	0	18.77127134	51	forest	1	50
1260	Liberia	Cape Palmas	unspecified	4.368889	-7.728611	verus	marrow_pick	foraging vertebrates	tool	0	0	18.77127134	51	forest	1	50
1261	Liberia	Cape Palmas	unspecified	4.368889	-7.728611	verus	moss_sponge	water extraction	tool	0	0	18.77127134	51	forest	1	50
1262	Liberia	Cape Palmas	unspecified	4.368889	-7.728611	verus	nut_cracking	foraging nuts	tool	1	1	18.77127134	51	forest	1	50
1263	Liberia	Cape Palmas	unspecified	4.368889	-7.728611	verus	pestle_pounding	foraging pith	tool	0	0	18.77127134	51	forest	1	50
1264	Liberia	Cape Palmas	unspecified	4.368889	-7.728611	verus	stone_throwing	communication	tool	0	0	18.77127134	51	forest	1	50
1265	Liberia	Cape Palmas	unspecified	4.368889	-7.728611	verus	termite_eating	foraging termites	unknown	0	0	18.77127134	51	forest	1	50
1266	Liberia	Cape Palmas	unspecified	4.368889	-7.728611	verus	termite_eating_without_tools	foraging termites	non_tool	0	0	18.77127134	51	forest	1	50
1267	Liberia	Cape Palmas	unspecified	4.368889	-7.728611	verus	termite_fishing	foraging termites	tool	0	0	18.77127134	51	forest	1	50
1268	Liberia	Cape Palmas	unspecified	4.368889	-7.728611	verus	termite_fishing_toolset	foraging termites	tool	0	0	18.77127134	51	forest	1	50
1269	Liberia	Cape Palmas	unspecified	4.368889	-7.728611	verus	tool_assisted_hunting	foraging vertebrates	tool	0	0	18.77127134	51	forest	1	50
1270	Liberia	Cape Palmas	unspecified	4.368889	-7.728611	verus	USO_digging	foraging	tool	0	0	18.77127134	51	forest	1	50
1271	Liberia	Cape Palmas	unspecified	4.368889	-7.728611	verus	water_dipping	water extraction	tool	0	0	18.77127134	51	forest	1	50
1272	Ivory Coast	Comoe	Comoe-East	8.945992	-3.878127	verus	accumulative_stone_throwing	communication	tool	1	1	307.0381895	70	savanna	18	21	PanAf Data
1273	Ivory Coast	Comoe	Comoe-East	8.945992	-3.878127	verus	algae_eating_without_tools	foraging algae	non_tool	0	0	307.0381895	70	savanna	18	21
1274	Ivory Coast	Comoe	Comoe-East	8.945992	-3.878127	verus	algae_fishing	foraging algae	tool	0	0	307.0381895	70	savanna	18	21
1275	Ivory Coast	Comoe	Comoe-East	8.945992	-3.878127	verus	algae_scooping	foraging algae	tool	0	0	307.0381895	70	savanna	18	21
1276	Ivory Coast	Comoe	Comoe-East	8.945992	-3.878127	verus	ant_dipping	foraging ants	tool	1	1	307.0381895	70	savanna	18	21
1277	Ivory Coast	Comoe	Comoe-East	8.945992	-3.878127	verus	ant_eating	foraging ants	unknown	1	1	307.0381895	70	savanna	18	21
1278	Ivory Coast	Comoe	Comoe-East	8.945992	-3.878127	verus	ant_eating_without_tools	foraging ants	non_tool	0	0	307.0381895	70	savanna	18	21
1279	Ivory Coast	Comoe	Comoe-East	8.945992	-3.878127	verus	ant_fishing	foraging ants	tool	0	0	307.0381895	70	savanna	18	21
1280	Ivory Coast	Comoe	Comoe-East	8.945992	-3.878127	verus	bathing	thermoregulation	non_tool	0	0	307.0381895	70	savanna	18	21
1281	Ivory Coast	Comoe	Comoe-East	8.945992	-3.878127	verus	cave_use	thermoregulation	non_tool	0	0	307.0381895	70	savanna	18	21
1282	Ivory Coast	Comoe	Comoe-East	8.945992	-3.878127	verus	fruit_cleaving	foraging fruit	tool	0	0	307.0381895	70	savanna	18	21
1283	Ivory Coast	Comoe	Comoe-East	8.945992	-3.878127	verus	ground_nest	ground protection	non_tool	0	0	307.0381895	70	savanna	18	21
1284	Ivory Coast	Comoe	Comoe-East	8.945992	-3.878127	verus	honey_eating	foraging honey	unknown	1	1	307.0381895	70	savanna	18	21
1285	Ivory Coast	Comoe	Comoe-East	8.945992	-3.878127	verus	honey_eating_without_tools	foraging honey	non_tool	0	0	307.0381895	70	savanna	18	21
1286	Ivory Coast	Comoe	Comoe-East	8.945992	-3.878127	verus	honey_extraction_with_tool	foraging honey	tool	1	1	307.0381895	70	savanna	18	21
1287	Ivory Coast	Comoe	Comoe-East	8.945992	-3.878127	verus	honey_extraction_with_toolset	foraging honey	tool	0	0	307.0381895	70	savanna	18	21
1288	Ivory Coast	Comoe	Comoe-East	8.945992	-3.878127	verus	leaf_clipping	communication	tool	0	0	307.0381895	70	savanna	18	21
1289	Ivory Coast	Comoe	Comoe-East	8.945992	-3.878127	verus	leaf_cushion	ground protection	non_tool	0	0	307.0381895	70	savanna	18	21
1290	Ivory Coast	Comoe	Comoe-East	8.945992	-3.878127	verus	leaf_sponge	water extraction	tool	1	1	307.0381895	70	savanna	18	21
1291	Ivory Coast	Comoe	Comoe-East	8.945992	-3.878127	verus	marrow_pick	foraging vertebrates	tool	0	0	307.0381895	70	savanna	18	21
1292	Ivory Coast	Comoe	Comoe-East	8.945992	-3.878127	verus	moss_sponge	water extraction	tool	0	0	307.0381895	70	savanna	18	21
1293	Ivory Coast	Comoe	Comoe-East	8.945992	-3.878127	verus	nut_cracking	foraging nuts	tool	0	0	307.0381895	70	savanna	18	21
1294	Ivory Coast	Comoe	Comoe-East	8.945992	-3.878127	verus	pestle_pounding	foraging pith	tool	0	0	307.0381895	70	savanna	18	21
1295	Ivory Coast	Comoe	Comoe-East	8.945992	-3.878127	verus	stone_throwing	communication	tool	0	0	307.0381895	70	savanna	18	21
1296	Ivory Coast	Comoe	Comoe-East	8.945992	-3.878127	verus	termite_eating	foraging termites	unknown	0	0	307.0381895	70	savanna	18	21
1297	Ivory Coast	Comoe	Comoe-East	8.945992	-3.878127	verus	termite_eating_without_tools	foraging termites	non_tool	0	0	307.0381895	70	savanna	18	21
1298	Ivory Coast	Comoe	Comoe-East	8.945992	-3.878127	verus	termite_fishing	foraging termites	tool	0	0	307.0381895	70	savanna	18	21
1299	Ivory Coast	Comoe	Comoe-East	8.945992	-3.878127	verus	termite_fishing_toolset	foraging termites	tool	0	0	307.0381895	70	savanna	18	21
1300	Ivory Coast	Comoe	Comoe-East	8.945992	-3.878127	verus	tool_assisted_hunting	foraging vertebrates	tool	0	0	307.0381895	70	savanna	18	21
1301	Ivory Coast	Comoe	Comoe-East	8.945992	-3.878127	verus	USO_digging	foraging	tool	0	0	307.0381895	70	savanna	18	21
1302	Ivory Coast	Comoe	Comoe-East	8.945992	-3.878127	verus	water_dipping	water extraction	tool	1	1	307.0381895	70	savanna	18	21
1303	Ivory Coast	Comoe	Comoe-West	8.96473	-3.914734	verus	accumulative_stone_throwing	communication	tool	1	1	309.8095276	70	savanna	16	23	PanAf Data
1304	Ivory Coast	Comoe	Comoe-West	8.96473	-3.914734	verus	algae_eating_without_tools	foraging algae	non_tool	0	0	309.8095276	70	savanna	16	23
1305	Ivory Coast	Comoe	Comoe-West	8.96473	-3.914734	verus	algae_fishing	foraging algae	tool	0	0	309.8095276	70	savanna	16	23
1306	Ivory Coast	Comoe	Comoe-West	8.96473	-3.914734	verus	algae_scooping	foraging algae	tool	0	0	309.8095276	70	savanna	16	23
1307	Ivory Coast	Comoe	Comoe-West	8.96473	-3.914734	verus	ant_dipping	foraging ants	tool	1	1	309.8095276	70	savanna	16	23
1308	Ivory Coast	Comoe	Comoe-West	8.96473	-3.914734	verus	ant_eating	foraging ants	unknown	1	1	309.8095276	70	savanna	16	23
1309	Ivory Coast	Comoe	Comoe-West	8.96473	-3.914734	verus	ant_eating_without_tools	foraging ants	non_tool	0	0	309.8095276	70	savanna	16	23
1310	Ivory Coast	Comoe	Comoe-West	8.96473	-3.914734	verus	ant_fishing	foraging ants	tool	0	0	309.8095276	70	savanna	16	23
1311	Ivory Coast	Comoe	Comoe-West	8.96473	-3.914734	verus	bathing	thermoregulation	non_tool	0	0	309.8095276	70	savanna	16	23
1312	Ivory Coast	Comoe	Comoe-West	8.96473	-3.914734	verus	cave_use	thermoregulation	non_tool	0	0	309.8095276	70	savanna	16	23
1313	Ivory Coast	Comoe	Comoe-West	8.96473	-3.914734	verus	fruit_cleaving	foraging fruit	tool	0	0	309.8095276	70	savanna	16	23
1314	Ivory Coast	Comoe	Comoe-West	8.96473	-3.914734	verus	ground_nest	ground protection	non_tool	0	0	309.8095276	70	savanna	16	23
1315	Ivory Coast	Comoe	Comoe-West	8.96473	-3.914734	verus	honey_eating	foraging honey	unknown	1	1	309.8095276	70	savanna	16	23
1316	Ivory Coast	Comoe	Comoe-West	8.96473	-3.914734	verus	honey_eating_without_tools	foraging honey	non_tool	0	0	309.8095276	70	savanna	16	23
1317	Ivory Coast	Comoe	Comoe-West	8.96473	-3.914734	verus	honey_extraction_with_tool	foraging honey	tool	1	1	309.8095276	70	savanna	16	23
1318	Ivory Coast	Comoe	Comoe-West	8.96473	-3.914734	verus	honey_extraction_with_toolset	foraging honey	tool	0	0	309.8095276	70	savanna	16	23
1319	Ivory Coast	Comoe	Comoe-West	8.96473	-3.914734	verus	leaf_clipping	communication	tool	0	0	309.8095276	70	savanna	16	23
1320	Ivory Coast	Comoe	Comoe-West	8.96473	-3.914734	verus	leaf_cushion	ground protection	non_tool	0	0	309.8095276	70	savanna	16	23
1321	Ivory Coast	Comoe	Comoe-West	8.96473	-3.914734	verus	leaf_sponge	water extraction	tool	1	1	309.8095276	70	savanna	16	23
1322	Ivory Coast	Comoe	Comoe-West	8.96473	-3.914734	verus	marrow_pick	foraging vertebrates	tool	0	0	309.8095276	70	savanna	16	23
1323	Ivory Coast	Comoe	Comoe-West	8.96473	-3.914734	verus	moss_sponge	water extraction	tool	0	0	309.8095276	70	savanna	16	23
1324	Ivory Coast	Comoe	Comoe-West	8.96473	-3.914734	verus	nut_cracking	foraging nuts	tool	0	0	309.8095276	70	savanna	16	23
1325	Ivory Coast	Comoe	Comoe-West	8.96473	-3.914734	verus	pestle_pounding	foraging pith	tool	0	0	309.8095276	70	savanna	16	23
1326	Ivory Coast	Comoe	Comoe-West	8.96473	-3.914734	verus	stone_throwing	communication	tool	0	0	309.8095276	70	savanna	16	23
1327	Ivory Coast	Comoe	Comoe-West	8.96473	-3.914734	verus	termite_eating	foraging termites	unknown	0	0	309.8095276	70	savanna	16	23
1328	Ivory Coast	Comoe	Comoe-West	8.96473	-3.914734	verus	termite_eating_without_tools	foraging termites	non_tool	0	0	309.8095276	70	savanna	16	23
1329	Ivory Coast	Comoe	Comoe-West	8.96473	-3.914734	verus	termite_fishing	foraging termites	tool	0	0	309.8095276	70	savanna	16	23
1330	Ivory Coast	Comoe	Comoe-West	8.96473	-3.914734	verus	termite_fishing_toolset	foraging termites	tool	0	0	309.8095276	70	savanna	16	23
1331	Ivory Coast	Comoe	Comoe-West	8.96473	-3.914734	verus	tool_assisted_hunting	foraging vertebrates	tool	0	0	309.8095276	70	savanna	16	23
1332	Ivory Coast	Comoe	Comoe-West	8.96473	-3.914734	verus	USO_digging	foraging	tool	0	0	309.8095276	70	savanna	16	23
1333	Ivory Coast	Comoe	Comoe-West	8.96473	-3.914734	verus	water_dipping	water extraction	tool	1	1	309.8095276	70	savanna	16	23
1334	Ivory Coast	Comoe	ComoeResearchStation	8.769722	-3.789167	verus	accumulative_stone_throwing	communication	tool	0	0	286.1895204	69	savanna	6	18	\Lapuente et al. 2016 Fluid Dipping Technology of Chimpanzees in Comoe National Park, Ivory Coast American Journal of Primatology 79: e22628\""
1335	Ivory Coast	Comoe	ComoeResearchStation	8.769722	-3.789167	verus	algae_eating_without_tools	foraging algae	non_tool	0	0	286.1895204	69	savanna	6	18	\Galat et al. 2008 Our Cousins Chimpanzees and Baboons Face Global Warming by Digging Wells to Filtrate Drinking Water Proceedings 13th International Water Resource Association Congress, Nanterre, France\""
1336	Ivory Coast	Comoe	ComoeResearchStation	8.769722	-3.789167	verus	algae_fishing	foraging algae	tool	0	0	286.1895204	69	savanna	6	18
1337	Ivory Coast	Comoe	ComoeResearchStation	8.769722	-3.789167	verus	algae_scooping	foraging algae	tool	0	0	286.1895204	69	savanna	6	18
1338	Ivory Coast	Comoe	ComoeResearchStation	8.769722	-3.789167	verus	ant_dipping	foraging ants	tool	1	1	286.1895204	69	savanna	6	18
1339	Ivory Coast	Comoe	ComoeResearchStation	8.769722	-3.789167	verus	ant_eating	foraging ants	unknown	1	1	286.1895204	69	savanna	6	18
1340	Ivory Coast	Comoe	ComoeResearchStation	8.769722	-3.789167	verus	ant_eating_without_tools	foraging ants	non_tool	0	0	286.1895204	69	savanna	6	18
1341	Ivory Coast	Comoe	ComoeResearchStation	8.769722	-3.789167	verus	ant_fishing	foraging ants	tool	0	0	286.1895204	69	savanna	6	18
1342	Ivory Coast	Comoe	ComoeResearchStation	8.769722	-3.789167	verus	bathing	thermoregulation	non_tool	0	0	286.1895204	69	savanna	6	18
1343	Ivory Coast	Comoe	ComoeResearchStation	8.769722	-3.789167	verus	cave_use	thermoregulation	non_tool	1	1	286.1895204	69	savanna	6	18
1344	Ivory Coast	Comoe	ComoeResearchStation	8.769722	-3.789167	verus	fruit_cleaving	foraging fruit	tool	0	0	286.1895204	69	savanna	6	18
1345	Ivory Coast	Comoe	ComoeResearchStation	8.769722	-3.789167	verus	ground_nest	ground protection	non_tool	0	0	286.1895204	69	savanna	6	18
1346	Ivory Coast	Comoe	ComoeResearchStation	8.769722	-3.789167	verus	honey_eating	foraging honey	unknown	1	1	286.1895204	69	savanna	6	18
1347	Ivory Coast	Comoe	ComoeResearchStation	8.769722	-3.789167	verus	honey_eating_without_tools	foraging honey	non_tool	0	0	286.1895204	69	savanna	6	18
1348	Ivory Coast	Comoe	ComoeResearchStation	8.769722	-3.789167	verus	honey_extraction_with_tool	foraging honey	tool	1	1	286.1895204	69	savanna	6	18
1349	Ivory Coast	Comoe	ComoeResearchStation	8.769722	-3.789167	verus	honey_extraction_with_toolset	foraging honey	tool	0	0	286.1895204	69	savanna	6	18
1350	Ivory Coast	Comoe	ComoeResearchStation	8.769722	-3.789167	verus	leaf_clipping	communication	tool	0	0	286.1895204	69	savanna	6	18
1351	Ivory Coast	Comoe	ComoeResearchStation	8.769722	-3.789167	verus	leaf_cushion	ground protection	non_tool	0	0	286.1895204	69	savanna	6	18
1352	Ivory Coast	Comoe	ComoeResearchStation	8.769722	-3.789167	verus	leaf_sponge	water extraction	tool	1	1	286.1895204	69	savanna	6	18
1353	Ivory Coast	Comoe	ComoeResearchStation	8.769722	-3.789167	verus	marrow_pick	foraging vertebrates	tool	0	0	286.1895204	69	savanna	6	18
1354	Ivory Coast	Comoe	ComoeResearchStation	8.769722	-3.789167	verus	moss_sponge	water extraction	tool	0	0	286.1895204	69	savanna	6	18
1355	Ivory Coast	Comoe	ComoeResearchStation	8.769722	-3.789167	verus	nut_cracking	foraging nuts	tool	0	0	286.1895204	69	savanna	6	18
1356	Ivory Coast	Comoe	ComoeResearchStation	8.769722	-3.789167	verus	pestle_pounding	foraging pith	tool	0	0	286.1895204	69	savanna	6	18
1357	Ivory Coast	Comoe	ComoeResearchStation	8.769722	-3.789167	verus	stone_throwing	communication	tool	0	0	286.1895204	69	savanna	6	18
1358	Ivory Coast	Comoe	ComoeResearchStation	8.769722	-3.789167	verus	termite_eating	foraging termites	unknown	1	1	286.1895204	69	savanna	6	18
1359	Ivory Coast	Comoe	ComoeResearchStation	8.769722	-3.789167	verus	termite_eating_without_tools	foraging termites	non_tool	0	0	286.1895204	69	savanna	6	18
1360	Ivory Coast	Comoe	ComoeResearchStation	8.769722	-3.789167	verus	termite_fishing	foraging termites	tool	1	1	286.1895204	69	savanna	6	18
1361	Ivory Coast	Comoe	ComoeResearchStation	8.769722	-3.789167	verus	termite_fishing_toolset	foraging termites	tool	0	0	286.1895204	69	savanna	6	18
1362	Ivory Coast	Comoe	ComoeResearchStation	8.769722	-3.789167	verus	tool_assisted_hunting	foraging vertebrates	tool	0	0	286.1895204	69	savanna	6	18
1363	Ivory Coast	Comoe	ComoeResearchStation	8.769722	-3.789167	verus	USO_digging	foraging	tool	0	0	286.1895204	69	savanna	6	18
1364	Ivory Coast	Comoe	ComoeResearchStation	8.769722	-3.789167	verus	water_dipping	water extraction	tool	1	1	286.1895204	69	savanna	6	18
1365	Ivory Coast	Comoe	GEPRENAF	8.841651	-3.70789	verus	accumulative_stone_throwing	communication	tool	1	1	292.8378795	69	savanna	12	15	K?hl et al. 2016 Chimpanzee Accumulative Stone Throwing Scientific Reports 6: 22219
1366	Ivory Coast	Comoe	GEPRENAF	8.841651	-3.70789	verus	algae_eating_without_tools	foraging algae	non_tool	0	0	292.8378795	69	savanna	12	15	PanAf Data
1367	Ivory Coast	Comoe	GEPRENAF	8.841651	-3.70789	verus	algae_fishing	foraging algae	tool	0	0	292.8378795	69	savanna	12	15	\Galat et al. 2008 Our Cousins Chimpanzees and Baboons Face Global Warming by Digging Wells to Filtrate Drinking Water Proceedings 13th International Water Resource Association Congress, Nanterre, France\""
1368	Ivory Coast	Comoe	GEPRENAF	8.841651	-3.70789	verus	algae_scooping	foraging algae	tool	0	0	292.8378795	69	savanna	12	15	Boesch et al. 1994 Is Nut Cracking in Wild Chimpanzees a Cultural Behaviour? Journal of Human Evolution 26: 325-338
1369	Ivory Coast	Comoe	GEPRENAF	8.841651	-3.70789	verus	ant_dipping	foraging ants	tool	0	0	292.8378795	69	savanna	12	15
1370	Ivory Coast	Comoe	GEPRENAF	8.841651	-3.70789	verus	ant_eating	foraging ants	unknown	1	1	292.8378795	69	savanna	12	15
1371	Ivory Coast	Comoe	GEPRENAF	8.841651	-3.70789	verus	ant_eating_without_tools	foraging ants	non_tool	0	0	292.8378795	69	savanna	12	15
1372	Ivory Coast	Comoe	GEPRENAF	8.841651	-3.70789	verus	ant_fishing	foraging ants	tool	0	0	292.8378795	69	savanna	12	15
1373	Ivory Coast	Comoe	GEPRENAF	8.841651	-3.70789	verus	bathing	thermoregulation	non_tool	0	0	292.8378795	69	savanna	12	15
1374	Ivory Coast	Comoe	GEPRENAF	8.841651	-3.70789	verus	cave_use	thermoregulation	non_tool	1	1	292.8378795	69	savanna	12	15
1375	Ivory Coast	Comoe	GEPRENAF	8.841651	-3.70789	verus	fruit_cleaving	foraging fruit	tool	0	0	292.8378795	69	savanna	12	15
1376	Ivory Coast	Comoe	GEPRENAF	8.841651	-3.70789	verus	ground_nest	ground protection	non_tool	0	0	292.8378795	69	savanna	12	15
1377	Ivory Coast	Comoe	GEPRENAF	8.841651	-3.70789	verus	honey_eating	foraging honey	unknown	0	0	292.8378795	69	savanna	12	15
1378	Ivory Coast	Comoe	GEPRENAF	8.841651	-3.70789	verus	honey_eating_without_tools	foraging honey	non_tool	0	0	292.8378795	69	savanna	12	15
1379	Ivory Coast	Comoe	GEPRENAF	8.841651	-3.70789	verus	honey_extraction_with_tool	foraging honey	tool	0	0	292.8378795	69	savanna	12	15
1380	Ivory Coast	Comoe	GEPRENAF	8.841651	-3.70789	verus	honey_extraction_with_toolset	foraging honey	tool	0	0	292.8378795	69	savanna	12	15
1381	Ivory Coast	Comoe	GEPRENAF	8.841651	-3.70789	verus	leaf_clipping	communication	tool	0	0	292.8378795	69	savanna	12	15
1382	Ivory Coast	Comoe	GEPRENAF	8.841651	-3.70789	verus	leaf_cushion	ground protection	non_tool	0	0	292.8378795	69	savanna	12	15
1383	Ivory Coast	Comoe	GEPRENAF	8.841651	-3.70789	verus	leaf_sponge	water extraction	tool	0	0	292.8378795	69	savanna	12	15
1384	Ivory Coast	Comoe	GEPRENAF	8.841651	-3.70789	verus	marrow_pick	foraging vertebrates	tool	0	0	292.8378795	69	savanna	12	15
1385	Ivory Coast	Comoe	GEPRENAF	8.841651	-3.70789	verus	moss_sponge	water extraction	tool	0	0	292.8378795	69	savanna	12	15
1386	Ivory Coast	Comoe	GEPRENAF	8.841651	-3.70789	verus	nut_cracking	foraging nuts	tool	0	0	292.8378795	69	savanna	12	15
1387	Ivory Coast	Comoe	GEPRENAF	8.841651	-3.70789	verus	pestle_pounding	foraging pith	tool	0	0	292.8378795	69	savanna	12	15
1388	Ivory Coast	Comoe	GEPRENAF	8.841651	-3.70789	verus	stone_throwing	communication	tool	0	0	292.8378795	69	savanna	12	15
1389	Ivory Coast	Comoe	GEPRENAF	8.841651	-3.70789	verus	termite_eating	foraging termites	unknown	0	0	292.8378795	69	savanna	12	15
1390	Ivory Coast	Comoe	GEPRENAF	8.841651	-3.70789	verus	termite_eating_without_tools	foraging termites	non_tool	0	0	292.8378795	69	savanna	12	15
1391	Ivory Coast	Comoe	GEPRENAF	8.841651	-3.70789	verus	termite_fishing	foraging termites	tool	0	0	292.8378795	69	savanna	12	15
1392	Ivory Coast	Comoe	GEPRENAF	8.841651	-3.70789	verus	termite_fishing_toolset	foraging termites	tool	0	0	292.8378795	69	savanna	12	15
1393	Ivory Coast	Comoe	GEPRENAF	8.841651	-3.70789	verus	tool_assisted_hunting	foraging vertebrates	tool	0	0	292.8378795	69	savanna	12	15
1394	Ivory Coast	Comoe	GEPRENAF	8.841651	-3.70789	verus	USO_digging	foraging	tool	0	0	292.8378795	69	savanna	12	15
1395	Ivory Coast	Comoe	GEPRENAF	8.841651	-3.70789	verus	water_dipping	water extraction	tool	0	0	292.8378795	69	savanna	12	15
1396	Congo	Conkouati	unspecified	-3.95904	11.20132	troglodytes	accumulative_stone_throwing	communication	tool	not applicable	NA	34.03866033	76	forest	24	18	PanAf Data
1397	Congo	Conkouati	unspecified	-3.95904	11.20132	troglodytes	algae_eating_without_tools	foraging algae	non_tool	0	0	34.03866033	76	forest	24	18
1398	Congo	Conkouati	unspecified	-3.95904	11.20132	troglodytes	algae_fishing	foraging algae	tool	not applicable	NA	34.03866033	76	forest	24	18
1399	Congo	Conkouati	unspecified	-3.95904	11.20132	troglodytes	algae_scooping	foraging algae	tool	0	0	34.03866033	76	forest	24	18
1400	Congo	Conkouati	unspecified	-3.95904	11.20132	troglodytes	ant_dipping	foraging ants	tool	0	0	34.03866033	76	forest	24	18
1401	Congo	Conkouati	unspecified	-3.95904	11.20132	troglodytes	ant_eating	foraging ants	unknown	0	0	34.03866033	76	forest	24	18
1402	Congo	Conkouati	unspecified	-3.95904	11.20132	troglodytes	ant_eating_without_tools	foraging ants	non_tool	0	0	34.03866033	76	forest	24	18
1403	Congo	Conkouati	unspecified	-3.95904	11.20132	troglodytes	ant_fishing	foraging ants	tool	0	0	34.03866033	76	forest	24	18
1404	Congo	Conkouati	unspecified	-3.95904	11.20132	troglodytes	bathing	thermoregulation	non_tool	0	0	34.03866033	76	forest	24	18
1405	Congo	Conkouati	unspecified	-3.95904	11.20132	troglodytes	cave_use	thermoregulation	non_tool	0	0	34.03866033	76	forest	24	18
1406	Congo	Conkouati	unspecified	-3.95904	11.20132	troglodytes	fruit_cleaving	foraging fruit	tool	0	0	34.03866033	76	forest	24	18
1407	Congo	Conkouati	unspecified	-3.95904	11.20132	troglodytes	ground_nest	ground protection	non_tool	0	0	34.03866033	76	forest	24	18
1408	Congo	Conkouati	unspecified	-3.95904	11.20132	troglodytes	honey_eating	foraging honey	unknown	1	1	34.03866033	76	forest	24	18
1409	Congo	Conkouati	unspecified	-3.95904	11.20132	troglodytes	honey_eating_without_tools	foraging honey	non_tool	0	0	34.03866033	76	forest	24	18
1410	Congo	Conkouati	unspecified	-3.95904	11.20132	troglodytes	honey_extraction_with_tool	foraging honey	tool	1	1	34.03866033	76	forest	24	18
1411	Congo	Conkouati	unspecified	-3.95904	11.20132	troglodytes	honey_extraction_with_toolset	foraging honey	tool	1	1	34.03866033	76	forest	24	18
1412	Congo	Conkouati	unspecified	-3.95904	11.20132	troglodytes	leaf_clipping	communication	tool	0	0	34.03866033	76	forest	24	18
1413	Congo	Conkouati	unspecified	-3.95904	11.20132	troglodytes	leaf_cushion	ground protection	non_tool	0	0	34.03866033	76	forest	24	18
1414	Congo	Conkouati	unspecified	-3.95904	11.20132	troglodytes	leaf_sponge	water extraction	tool	0	0	34.03866033	76	forest	24	18
1415	Congo	Conkouati	unspecified	-3.95904	11.20132	troglodytes	marrow_pick	foraging vertebrates	tool	0	0	34.03866033	76	forest	24	18
1416	Congo	Conkouati	unspecified	-3.95904	11.20132	troglodytes	moss_sponge	water extraction	tool	0	0	34.03866033	76	forest	24	18
1417	Congo	Conkouati	unspecified	-3.95904	11.20132	troglodytes	nut_cracking	foraging nuts	tool	0	0	34.03866033	76	forest	24	18
1418	Congo	Conkouati	unspecified	-3.95904	11.20132	troglodytes	pestle_pounding	foraging pith	tool	0	0	34.03866033	76	forest	24	18
1419	Congo	Conkouati	unspecified	-3.95904	11.20132	troglodytes	stone_throwing	communication	tool	not applicable	NA	34.03866033	76	forest	24	18
1420	Congo	Conkouati	unspecified	-3.95904	11.20132	troglodytes	termite_eating	foraging termites	unknown	0	0	34.03866033	76	forest	24	18
1421	Congo	Conkouati	unspecified	-3.95904	11.20132	troglodytes	termite_eating_without_tools	foraging termites	non_tool	0	0	34.03866033	76	forest	24	18
1422	Congo	Conkouati	unspecified	-3.95904	11.20132	troglodytes	termite_fishing	foraging termites	tool	0	0	34.03866033	76	forest	24	18
1423	Congo	Conkouati	unspecified	-3.95904	11.20132	troglodytes	termite_fishing_toolset	foraging termites	tool	0	0	34.03866033	76	forest	24	18
1424	Congo	Conkouati	unspecified	-3.95904	11.20132	troglodytes	tool_assisted_hunting	foraging vertebrates	tool	0	0	34.03866033	76	forest	24	18
1425	Congo	Conkouati	unspecified	-3.95904	11.20132	troglodytes	USO_digging	foraging	tool	0	0	34.03866033	76	forest	24	18
1426	Congo	Conkouati	unspecified	-3.95904	11.20132	troglodytes	water_dipping	water extraction	tool	0	0	34.03866033	76	forest	24	18
1427	Ivory Coast	Dagbego	unspecified	4.995652	-5.974666	verus	accumulative_stone_throwing	communication	tool	0	0	128.5342885	103	forest	1	34	Boesch et al. 1994 Is Nut Cracking in Wild Chimpanzees a Cultural Behaviour? Journal of Human Evolution 26: 325-338
1428	Ivory Coast	Dagbego	unspecified	4.995652	-5.974666	verus	algae_eating_without_tools	foraging algae	non_tool	0	0	128.5342885	103	forest	1	34
1429	Ivory Coast	Dagbego	unspecified	4.995652	-5.974666	verus	algae_fishing	foraging algae	tool	0	0	128.5342885	103	forest	1	34
1430	Ivory Coast	Dagbego	unspecified	4.995652	-5.974666	verus	algae_scooping	foraging algae	tool	0	0	128.5342885	103	forest	1	34
1431	Ivory Coast	Dagbego	unspecified	4.995652	-5.974666	verus	ant_dipping	foraging ants	tool	0	0	128.5342885	103	forest	1	34
1432	Ivory Coast	Dagbego	unspecified	4.995652	-5.974666	verus	ant_eating	foraging ants	unknown	0	0	128.5342885	103	forest	1	34
1433	Ivory Coast	Dagbego	unspecified	4.995652	-5.974666	verus	ant_eating_without_tools	foraging ants	non_tool	0	0	128.5342885	103	forest	1	34
1434	Ivory Coast	Dagbego	unspecified	4.995652	-5.974666	verus	ant_fishing	foraging ants	tool	0	0	128.5342885	103	forest	1	34
1435	Ivory Coast	Dagbego	unspecified	4.995652	-5.974666	verus	bathing	thermoregulation	non_tool	0	0	128.5342885	103	forest	1	34
1436	Ivory Coast	Dagbego	unspecified	4.995652	-5.974666	verus	cave_use	thermoregulation	non_tool	0	0	128.5342885	103	forest	1	34
1437	Ivory Coast	Dagbego	unspecified	4.995652	-5.974666	verus	fruit_cleaving	foraging fruit	tool	0	0	128.5342885	103	forest	1	34
1438	Ivory Coast	Dagbego	unspecified	4.995652	-5.974666	verus	ground_nest	ground protection	non_tool	0	0	128.5342885	103	forest	1	34
1439	Ivory Coast	Dagbego	unspecified	4.995652	-5.974666	verus	honey_eating	foraging honey	unknown	0	0	128.5342885	103	forest	1	34
1440	Ivory Coast	Dagbego	unspecified	4.995652	-5.974666	verus	honey_eating_without_tools	foraging honey	non_tool	0	0	128.5342885	103	forest	1	34
1441	Ivory Coast	Dagbego	unspecified	4.995652	-5.974666	verus	honey_extraction_with_tool	foraging honey	tool	0	0	128.5342885	103	forest	1	34
1442	Ivory Coast	Dagbego	unspecified	4.995652	-5.974666	verus	honey_extraction_with_toolset	foraging honey	tool	0	0	128.5342885	103	forest	1	34
1443	Ivory Coast	Dagbego	unspecified	4.995652	-5.974666	verus	leaf_clipping	communication	tool	0	0	128.5342885	103	forest	1	34
1444	Ivory Coast	Dagbego	unspecified	4.995652	-5.974666	verus	leaf_cushion	ground protection	non_tool	0	0	128.5342885	103	forest	1	34
1445	Ivory Coast	Dagbego	unspecified	4.995652	-5.974666	verus	leaf_sponge	water extraction	tool	0	0	128.5342885	103	forest	1	34
1446	Ivory Coast	Dagbego	unspecified	4.995652	-5.974666	verus	marrow_pick	foraging vertebrates	tool	0	0	128.5342885	103	forest	1	34
1447	Ivory Coast	Dagbego	unspecified	4.995652	-5.974666	verus	moss_sponge	water extraction	tool	0	0	128.5342885	103	forest	1	34
1448	Ivory Coast	Dagbego	unspecified	4.995652	-5.974666	verus	nut_cracking	foraging nuts	tool	0	0	128.5342885	103	forest	1	34
1449	Ivory Coast	Dagbego	unspecified	4.995652	-5.974666	verus	pestle_pounding	foraging pith	tool	0	0	128.5342885	103	forest	1	34
1450	Ivory Coast	Dagbego	unspecified	4.995652	-5.974666	verus	stone_throwing	communication	tool	0	0	128.5342885	103	forest	1	34
1451	Ivory Coast	Dagbego	unspecified	4.995652	-5.974666	verus	termite_eating	foraging termites	unknown	0	0	128.5342885	103	forest	1	34
1452	Ivory Coast	Dagbego	unspecified	4.995652	-5.974666	verus	termite_eating_without_tools	foraging termites	non_tool	0	0	128.5342885	103	forest	1	34
1453	Ivory Coast	Dagbego	unspecified	4.995652	-5.974666	verus	termite_fishing	foraging termites	tool	0	0	128.5342885	103	forest	1	34
1454	Ivory Coast	Dagbego	unspecified	4.995652	-5.974666	verus	termite_fishing_toolset	foraging termites	tool	0	0	128.5342885	103	forest	1	34
1455	Ivory Coast	Dagbego	unspecified	4.995652	-5.974666	verus	tool_assisted_hunting	foraging vertebrates	tool	0	0	128.5342885	103	forest	1	34
1456	Ivory Coast	Dagbego	unspecified	4.995652	-5.974666	verus	USO_digging	foraging	tool	0	0	128.5342885	103	forest	1	34
1457	Ivory Coast	Dagbego	unspecified	4.995652	-5.974666	verus	water_dipping	water extraction	tool	0	0	128.5342885	103	forest	1	34
1458	Guinea	Dere-Gouela	unspecified	7.597167	-8.380083	verus	accumulative_stone_throwing	communication	tool	0	0	0	65	forest	12	32	\Nicolas et al. 2007 Preliminary Surveys of Chimpanzees in Gouela Area and Dere Forest, the Nimba Mountain Biosphere Reserve, Republic of Guinea Pan Africa News 14: 20-22\""
1459	Guinea	Dere-Gouela	unspecified	7.597167	-8.380083	verus	algae_eating_without_tools	foraging algae	non_tool	0	0	0	65	forest	12	32	\Matsuzawa et al. 2011 The Chimpanzees of Bossou and Nimba Springer: Tokyo, Japan\""
1460	Guinea	Dere-Gouela	unspecified	7.597167	-8.380083	verus	algae_fishing	foraging algae	tool	0	0	0	65	forest	12	32
1461	Guinea	Dere-Gouela	unspecified	7.597167	-8.380083	verus	algae_scooping	foraging algae	tool	0	0	0	65	forest	12	32
1462	Guinea	Dere-Gouela	unspecified	7.597167	-8.380083	verus	ant_dipping	foraging ants	tool	0	0	0	65	forest	12	32
1463	Guinea	Dere-Gouela	unspecified	7.597167	-8.380083	verus	ant_eating	foraging ants	unknown	1	1	0	65	forest	12	32
1464	Guinea	Dere-Gouela	unspecified	7.597167	-8.380083	verus	ant_eating_without_tools	foraging ants	non_tool	0	0	0	65	forest	12	32
1465	Guinea	Dere-Gouela	unspecified	7.597167	-8.380083	verus	ant_fishing	foraging ants	tool	1	1	0	65	forest	12	32
1466	Guinea	Dere-Gouela	unspecified	7.597167	-8.380083	verus	bathing	thermoregulation	non_tool	0	0	0	65	forest	12	32
1467	Guinea	Dere-Gouela	unspecified	7.597167	-8.380083	verus	cave_use	thermoregulation	non_tool	0	0	0	65	forest	12	32
1468	Guinea	Dere-Gouela	unspecified	7.597167	-8.380083	verus	fruit_cleaving	foraging fruit	tool	0	0	0	65	forest	12	32
1469	Guinea	Dere-Gouela	unspecified	7.597167	-8.380083	verus	ground_nest	ground protection	non_tool	0	0	0	65	forest	12	32
1470	Guinea	Dere-Gouela	unspecified	7.597167	-8.380083	verus	honey_eating	foraging honey	unknown	0	0	0	65	forest	12	32
1471	Guinea	Dere-Gouela	unspecified	7.597167	-8.380083	verus	honey_eating_without_tools	foraging honey	non_tool	0	0	0	65	forest	12	32
1472	Guinea	Dere-Gouela	unspecified	7.597167	-8.380083	verus	honey_extraction_with_tool	foraging honey	tool	0	0	0	65	forest	12	32
1473	Guinea	Dere-Gouela	unspecified	7.597167	-8.380083	verus	honey_extraction_with_toolset	foraging honey	tool	0	0	0	65	forest	12	32
1474	Guinea	Dere-Gouela	unspecified	7.597167	-8.380083	verus	leaf_clipping	communication	tool	0	0	0	65	forest	12	32
1475	Guinea	Dere-Gouela	unspecified	7.597167	-8.380083	verus	leaf_cushion	ground protection	non_tool	0	0	0	65	forest	12	32
1476	Guinea	Dere-Gouela	unspecified	7.597167	-8.380083	verus	leaf_sponge	water extraction	tool	0	0	0	65	forest	12	32
1477	Guinea	Dere-Gouela	unspecified	7.597167	-8.380083	verus	marrow_pick	foraging vertebrates	tool	0	0	0	65	forest	12	32
1478	Guinea	Dere-Gouela	unspecified	7.597167	-8.380083	verus	moss_sponge	water extraction	tool	0	0	0	65	forest	12	32
1479	Guinea	Dere-Gouela	unspecified	7.597167	-8.380083	verus	nut_cracking	foraging nuts	tool	0	0	0	65	forest	12	32
1480	Guinea	Dere-Gouela	unspecified	7.597167	-8.380083	verus	pestle_pounding	foraging pith	tool	0	0	0	65	forest	12	32
1481	Guinea	Dere-Gouela	unspecified	7.597167	-8.380083	verus	stone_throwing	communication	tool	0	0	0	65	forest	12	32
1482	Guinea	Dere-Gouela	unspecified	7.597167	-8.380083	verus	termite_eating	foraging termites	unknown	0	0	0	65	forest	12	32
1483	Guinea	Dere-Gouela	unspecified	7.597167	-8.380083	verus	termite_eating_without_tools	foraging termites	non_tool	0	0	0	65	forest	12	32
1484	Guinea	Dere-Gouela	unspecified	7.597167	-8.380083	verus	termite_fishing	foraging termites	tool	0	0	0	65	forest	12	32
1485	Guinea	Dere-Gouela	unspecified	7.597167	-8.380083	verus	termite_fishing_toolset	foraging termites	tool	0	0	0	65	forest	12	32
1486	Guinea	Dere-Gouela	unspecified	7.597167	-8.380083	verus	tool_assisted_hunting	foraging vertebrates	tool	0	0	0	65	forest	12	32
1487	Guinea	Dere-Gouela	unspecified	7.597167	-8.380083	verus	USO_digging	foraging	tool	0	0	0	65	forest	12	32
1488	Guinea	Dere-Gouela	unspecified	7.597167	-8.380083	verus	water_dipping	water extraction	tool	0	0	0	65	forest	12	32
1489	Guinea	Diecke	unspecified	7.5	-8.95	verus	accumulative_stone_throwing	communication	tool	0	0	0	63	forest	4	21	Matsuzawa et al. 1999 Diecke Forest in Guinea Pan Africa News 6: 10-11
1490	Guinea	Diecke	unspecified	7.5	-8.95	verus	algae_eating_without_tools	foraging algae	non_tool	0	0	0	63	forest	4	21	\Humle and Matsuzawa 2001 Behavioural Diversity among the Wild Chimpanzee Populations of Bossou and Neighbouring Areas, Guinea and Cote d'Ivoire, West Africa Folia Primatologica 72: 57-68\""
1491	Guinea	Diecke	unspecified	7.5	-8.95	verus	algae_fishing	foraging algae	tool	0	0	0	63	forest	4	21	\Carvalho et al. 2007 New Nut-cracking Sites in Diecke Forest, Guinea: An Overview of the Surveys Pan Africa News 14: 11-13 \""
1492	Guinea	Diecke	unspecified	7.5	-8.95	verus	algae_scooping	foraging algae	tool	0	0	0	63	forest	4	21
1493	Guinea	Diecke	unspecified	7.5	-8.95	verus	ant_dipping	foraging ants	tool	0	0	0	63	forest	4	21
1494	Guinea	Diecke	unspecified	7.5	-8.95	verus	ant_eating	foraging ants	unknown	0	0	0	63	forest	4	21
1495	Guinea	Diecke	unspecified	7.5	-8.95	verus	ant_eating_without_tools	foraging ants	non_tool	0	0	0	63	forest	4	21
1496	Guinea	Diecke	unspecified	7.5	-8.95	verus	ant_fishing	foraging ants	tool	0	0	0	63	forest	4	21
1497	Guinea	Diecke	unspecified	7.5	-8.95	verus	bathing	thermoregulation	non_tool	0	0	0	63	forest	4	21
1498	Guinea	Diecke	unspecified	7.5	-8.95	verus	cave_use	thermoregulation	non_tool	0	0	0	63	forest	4	21
1499	Guinea	Diecke	unspecified	7.5	-8.95	verus	fruit_cleaving	foraging fruit	tool	0	0	0	63	forest	4	21
1500	Guinea	Diecke	unspecified	7.5	-8.95	verus	ground_nest	ground protection	non_tool	0	0	0	63	forest	4	21
1501	Guinea	Diecke	unspecified	7.5	-8.95	verus	honey_eating	foraging honey	unknown	0	0	0	63	forest	4	21
1502	Guinea	Diecke	unspecified	7.5	-8.95	verus	honey_eating_without_tools	foraging honey	non_tool	0	0	0	63	forest	4	21
1503	Guinea	Diecke	unspecified	7.5	-8.95	verus	honey_extraction_with_tool	foraging honey	tool	0	0	0	63	forest	4	21
1504	Guinea	Diecke	unspecified	7.5	-8.95	verus	honey_extraction_with_toolset	foraging honey	tool	0	0	0	63	forest	4	21
1505	Guinea	Diecke	unspecified	7.5	-8.95	verus	leaf_clipping	communication	tool	0	0	0	63	forest	4	21
1506	Guinea	Diecke	unspecified	7.5	-8.95	verus	leaf_cushion	ground protection	non_tool	0	0	0	63	forest	4	21
1507	Guinea	Diecke	unspecified	7.5	-8.95	verus	leaf_sponge	water extraction	tool	0	0	0	63	forest	4	21
1508	Guinea	Diecke	unspecified	7.5	-8.95	verus	marrow_pick	foraging vertebrates	tool	0	0	0	63	forest	4	21
1509	Guinea	Diecke	unspecified	7.5	-8.95	verus	moss_sponge	water extraction	tool	0	0	0	63	forest	4	21
1510	Guinea	Diecke	unspecified	7.5	-8.95	verus	nut_cracking	foraging nuts	tool	1	1	0	63	forest	4	21
1511	Guinea	Diecke	unspecified	7.5	-8.95	verus	pestle_pounding	foraging pith	tool	0	0	0	63	forest	4	21
1512	Guinea	Diecke	unspecified	7.5	-8.95	verus	stone_throwing	communication	tool	0	0	0	63	forest	4	21
1513	Guinea	Diecke	unspecified	7.5	-8.95	verus	termite_eating	foraging termites	unknown	0	0	0	63	forest	4	21
1514	Guinea	Diecke	unspecified	7.5	-8.95	verus	termite_eating_without_tools	foraging termites	non_tool	0	0	0	63	forest	4	21
1515	Guinea	Diecke	unspecified	7.5	-8.95	verus	termite_fishing	foraging termites	tool	0	0	0	63	forest	4	21
1516	Guinea	Diecke	unspecified	7.5	-8.95	verus	termite_fishing_toolset	foraging termites	tool	0	0	0	63	forest	4	21
1517	Guinea	Diecke	unspecified	7.5	-8.95	verus	tool_assisted_hunting	foraging vertebrates	tool	0	0	0	63	forest	4	21
1518	Guinea	Diecke	unspecified	7.5	-8.95	verus	USO_digging	foraging	tool	0	0	0	63	forest	4	21
1519	Guinea	Diecke	unspecified	7.5	-8.95	verus	water_dipping	water extraction	tool	0	0	0	63	forest	4	21
1520	Senegal	Dindefelo	unspecified	12.374273	-12.299055	verus	accumulative_stone_throwing	communication	tool	0	0	564.3304759	116	savanna	12	25	PanAf Data
1521	Senegal	Dindefelo	unspecified	12.374273	-12.299055	verus	algae_eating_without_tools	foraging algae	non_tool	0	0	564.3304759	116	savanna	12	25
1522	Senegal	Dindefelo	unspecified	12.374273	-12.299055	verus	algae_fishing	foraging algae	tool	1	1	564.3304759	116	savanna	12	25
1523	Senegal	Dindefelo	unspecified	12.374273	-12.299055	verus	algae_scooping	foraging algae	tool	0	0	564.3304759	116	savanna	12	25
1524	Senegal	Dindefelo	unspecified	12.374273	-12.299055	verus	ant_dipping	foraging ants	tool	1	1	564.3304759	116	savanna	12	25
1525	Senegal	Dindefelo	unspecified	12.374273	-12.299055	verus	ant_eating	foraging ants	unknown	1	1	564.3304759	116	savanna	12	25
1526	Senegal	Dindefelo	unspecified	12.374273	-12.299055	verus	ant_eating_without_tools	foraging ants	non_tool	1	1	564.3304759	116	savanna	12	25
1527	Senegal	Dindefelo	unspecified	12.374273	-12.299055	verus	ant_fishing	foraging ants	tool	0	0	564.3304759	116	savanna	12	25
1528	Senegal	Dindefelo	unspecified	12.374273	-12.299055	verus	bathing	thermoregulation	non_tool	0	0	564.3304759	116	savanna	12	25
1529	Senegal	Dindefelo	unspecified	12.374273	-12.299055	verus	cave_use	thermoregulation	non_tool	1	1	564.3304759	116	savanna	12	25
1530	Senegal	Dindefelo	unspecified	12.374273	-12.299055	verus	fruit_cleaving	foraging fruit	tool	0	0	564.3304759	116	savanna	12	25
1531	Senegal	Dindefelo	unspecified	12.374273	-12.299055	verus	ground_nest	ground protection	non_tool	0	0	564.3304759	116	savanna	12	25
1532	Senegal	Dindefelo	unspecified	12.374273	-12.299055	verus	honey_eating	foraging honey	unknown	0	0	564.3304759	116	savanna	12	25
1533	Senegal	Dindefelo	unspecified	12.374273	-12.299055	verus	honey_eating_without_tools	foraging honey	non_tool	0	0	564.3304759	116	savanna	12	25
1534	Senegal	Dindefelo	unspecified	12.374273	-12.299055	verus	honey_extraction_with_tool	foraging honey	tool	0	0	564.3304759	116	savanna	12	25
1535	Senegal	Dindefelo	unspecified	12.374273	-12.299055	verus	honey_extraction_with_toolset	foraging honey	tool	0	0	564.3304759	116	savanna	12	25
1536	Senegal	Dindefelo	unspecified	12.374273	-12.299055	verus	leaf_clipping	communication	tool	0	0	564.3304759	116	savanna	12	25
1537	Senegal	Dindefelo	unspecified	12.374273	-12.299055	verus	leaf_cushion	ground protection	non_tool	0	0	564.3304759	116	savanna	12	25
1538	Senegal	Dindefelo	unspecified	12.374273	-12.299055	verus	leaf_sponge	water extraction	tool	0	0	564.3304759	116	savanna	12	25
1539	Senegal	Dindefelo	unspecified	12.374273	-12.299055	verus	marrow_pick	foraging vertebrates	tool	0	0	564.3304759	116	savanna	12	25
1540	Senegal	Dindefelo	unspecified	12.374273	-12.299055	verus	moss_sponge	water extraction	tool	0	0	564.3304759	116	savanna	12	25
1541	Senegal	Dindefelo	unspecified	12.374273	-12.299055	verus	nut_cracking	foraging nuts	tool	0	0	564.3304759	116	savanna	12	25
1542	Senegal	Dindefelo	unspecified	12.374273	-12.299055	verus	pestle_pounding	foraging pith	tool	0	0	564.3304759	116	savanna	12	25
1543	Senegal	Dindefelo	unspecified	12.374273	-12.299055	verus	stone_throwing	communication	tool	0	0	564.3304759	116	savanna	12	25
1544	Senegal	Dindefelo	unspecified	12.374273	-12.299055	verus	termite_eating	foraging termites	unknown	1	1	564.3304759	116	savanna	12	25
1545	Senegal	Dindefelo	unspecified	12.374273	-12.299055	verus	termite_eating_without_tools	foraging termites	non_tool	0	0	564.3304759	116	savanna	12	25
1546	Senegal	Dindefelo	unspecified	12.374273	-12.299055	verus	termite_fishing	foraging termites	tool	1	1	564.3304759	116	savanna	12	25
1547	Senegal	Dindefelo	unspecified	12.374273	-12.299055	verus	termite_fishing_toolset	foraging termites	tool	0	0	564.3304759	116	savanna	12	25
1548	Senegal	Dindefelo	unspecified	12.374273	-12.299055	verus	tool_assisted_hunting	foraging vertebrates	tool	0	0	564.3304759	116	savanna	12	25
1549	Senegal	Dindefelo	unspecified	12.374273	-12.299055	verus	USO_digging	foraging	tool	0	0	564.3304759	116	savanna	12	25
1550	Senegal	Dindefelo	unspecified	12.374273	-12.299055	verus	water_dipping	water extraction	tool	0	0	564.3304759	116	savanna	12	25
1551	Equatorial Guinea	Dipikar	unspecified	2.23333	10.05	troglodytes	accumulative_stone_throwing	communication	tool	0	0	61.83756969	58	forest	12	28	\Jones and Sabater Pi 1969 Sticks used by Chimpanzees in Rio Muni, West Africa Nature 223: 100-101\""
1552	Equatorial Guinea	Dipikar	unspecified	2.23333	10.05	troglodytes	algae_eating_without_tools	foraging algae	non_tool	0	0	61.83756969	58	forest	12	28	Heaton and Pickering 2006 Archaeological Analysis Does Not Support Intentionality in the Production of Brushed Ends on Chimpanzee Termiting Tools International Journal of Primatology 27: 1619-1633
1553	Equatorial Guinea	Dipikar	unspecified	2.23333	10.05	troglodytes	algae_fishing	foraging algae	tool	0	0	61.83756969	58	forest	12	28	\Sabater Pi 1974 An Elementary Industry of the Chimpanzees in the Okorobiko Mountains, Rio Muni (Republic of Equatorial Guinea), West Africa Primates 15: 351-364\""
1554	Equatorial Guinea	Dipikar	unspecified	2.23333	10.05	troglodytes	algae_scooping	foraging algae	tool	0	0	61.83756969	58	forest	12	28
1555	Equatorial Guinea	Dipikar	unspecified	2.23333	10.05	troglodytes	ant_dipping	foraging ants	tool	0	0	61.83756969	58	forest	12	28
1556	Equatorial Guinea	Dipikar	unspecified	2.23333	10.05	troglodytes	ant_eating	foraging ants	unknown	0	0	61.83756969	58	forest	12	28
1557	Equatorial Guinea	Dipikar	unspecified	2.23333	10.05	troglodytes	ant_eating_without_tools	foraging ants	non_tool	0	0	61.83756969	58	forest	12	28
1558	Equatorial Guinea	Dipikar	unspecified	2.23333	10.05	troglodytes	ant_fishing	foraging ants	tool	0	0	61.83756969	58	forest	12	28
1559	Equatorial Guinea	Dipikar	unspecified	2.23333	10.05	troglodytes	bathing	thermoregulation	non_tool	0	0	61.83756969	58	forest	12	28
1560	Equatorial Guinea	Dipikar	unspecified	2.23333	10.05	troglodytes	cave_use	thermoregulation	non_tool	0	0	61.83756969	58	forest	12	28
1561	Equatorial Guinea	Dipikar	unspecified	2.23333	10.05	troglodytes	fruit_cleaving	foraging fruit	tool	0	0	61.83756969	58	forest	12	28
1562	Equatorial Guinea	Dipikar	unspecified	2.23333	10.05	troglodytes	ground_nest	ground protection	non_tool	0	0	61.83756969	58	forest	12	28
1563	Equatorial Guinea	Dipikar	unspecified	2.23333	10.05	troglodytes	honey_eating	foraging honey	unknown	0	0	61.83756969	58	forest	12	28
1564	Equatorial Guinea	Dipikar	unspecified	2.23333	10.05	troglodytes	honey_eating_without_tools	foraging honey	non_tool	0	0	61.83756969	58	forest	12	28
1565	Equatorial Guinea	Dipikar	unspecified	2.23333	10.05	troglodytes	honey_extraction_with_tool	foraging honey	tool	0	0	61.83756969	58	forest	12	28
1566	Equatorial Guinea	Dipikar	unspecified	2.23333	10.05	troglodytes	honey_extraction_with_toolset	foraging honey	tool	0	0	61.83756969	58	forest	12	28
1567	Equatorial Guinea	Dipikar	unspecified	2.23333	10.05	troglodytes	leaf_clipping	communication	tool	0	0	61.83756969	58	forest	12	28
1568	Equatorial Guinea	Dipikar	unspecified	2.23333	10.05	troglodytes	leaf_cushion	ground protection	non_tool	0	0	61.83756969	58	forest	12	28
1569	Equatorial Guinea	Dipikar	unspecified	2.23333	10.05	troglodytes	leaf_sponge	water extraction	tool	0	0	61.83756969	58	forest	12	28
1570	Equatorial Guinea	Dipikar	unspecified	2.23333	10.05	troglodytes	marrow_pick	foraging vertebrates	tool	0	0	61.83756969	58	forest	12	28
1571	Equatorial Guinea	Dipikar	unspecified	2.23333	10.05	troglodytes	moss_sponge	water extraction	tool	0	0	61.83756969	58	forest	12	28
1572	Equatorial Guinea	Dipikar	unspecified	2.23333	10.05	troglodytes	nut_cracking	foraging nuts	tool	0	0	61.83756969	58	forest	12	28
1573	Equatorial Guinea	Dipikar	unspecified	2.23333	10.05	troglodytes	pestle_pounding	foraging pith	tool	0	0	61.83756969	58	forest	12	28
1574	Equatorial Guinea	Dipikar	unspecified	2.23333	10.05	troglodytes	stone_throwing	communication	tool	0	0	61.83756969	58	forest	12	28
1575	Equatorial Guinea	Dipikar	unspecified	2.23333	10.05	troglodytes	termite_eating	foraging termites	unknown	1	1	61.83756969	58	forest	12	28
1576	Equatorial Guinea	Dipikar	unspecified	2.23333	10.05	troglodytes	termite_eating_without_tools	foraging termites	non_tool	0	0	61.83756969	58	forest	12	28
1577	Equatorial Guinea	Dipikar	unspecified	2.23333	10.05	troglodytes	termite_fishing	foraging termites	tool	1	1	61.83756969	58	forest	12	28
1578	Equatorial Guinea	Dipikar	unspecified	2.23333	10.05	troglodytes	termite_fishing_toolset	foraging termites	tool	0	0	61.83756969	58	forest	12	28
1579	Equatorial Guinea	Dipikar	unspecified	2.23333	10.05	troglodytes	tool_assisted_hunting	foraging vertebrates	tool	0	0	61.83756969	58	forest	12	28
1580	Equatorial Guinea	Dipikar	unspecified	2.23333	10.05	troglodytes	USO_digging	foraging	tool	0	0	61.83756969	58	forest	12	28
1581	Equatorial Guinea	Dipikar	unspecified	2.23333	10.05	troglodytes	water_dipping	water extraction	tool	0	0	61.83756969	58	forest	12	28
1582	Ivory Coast	Djouroutou	unspecified	5.366667	-7.283333	verus	accumulative_stone_throwing	communication	tool	0	0	11.70184708	46	forest	16	39	PanAf Data
1583	Ivory Coast	Djouroutou	unspecified	5.366667	-7.283333	verus	algae_eating_without_tools	foraging algae	non_tool	0	0	11.70184708	46	forest	16	39	\Soiret et al. 2015 New Observations in Nut Cracking Behavior of Chimpanzees in Djouroutou, Tai National Park International Journal of Innovation and Applied Studies 11: 15-25\""
1584	Ivory Coast	Djouroutou	unspecified	5.366667	-7.283333	verus	algae_fishing	foraging algae	tool	0	0	11.70184708	46	forest	16	39	K?hl et al. 2016 Chimpanzee Accumulative Stone Throwing Scientific Reports 6: 22219
1585	Ivory Coast	Djouroutou	unspecified	5.366667	-7.283333	verus	algae_scooping	foraging algae	tool	0	0	11.70184708	46	forest	16	39
1586	Ivory Coast	Djouroutou	unspecified	5.366667	-7.283333	verus	ant_dipping	foraging ants	tool	0	0	11.70184708	46	forest	16	39
1587	Ivory Coast	Djouroutou	unspecified	5.366667	-7.283333	verus	ant_eating	foraging ants	unknown	0	0	11.70184708	46	forest	16	39
1588	Ivory Coast	Djouroutou	unspecified	5.366667	-7.283333	verus	ant_eating_without_tools	foraging ants	non_tool	0	0	11.70184708	46	forest	16	39
1589	Ivory Coast	Djouroutou	unspecified	5.366667	-7.283333	verus	ant_fishing	foraging ants	tool	0	0	11.70184708	46	forest	16	39
1590	Ivory Coast	Djouroutou	unspecified	5.366667	-7.283333	verus	bathing	thermoregulation	non_tool	0	0	11.70184708	46	forest	16	39
1591	Ivory Coast	Djouroutou	unspecified	5.366667	-7.283333	verus	cave_use	thermoregulation	non_tool	0	0	11.70184708	46	forest	16	39
1592	Ivory Coast	Djouroutou	unspecified	5.366667	-7.283333	verus	fruit_cleaving	foraging fruit	tool	0	0	11.70184708	46	forest	16	39
1593	Ivory Coast	Djouroutou	unspecified	5.366667	-7.283333	verus	ground_nest	ground protection	non_tool	0	0	11.70184708	46	forest	16	39
1594	Ivory Coast	Djouroutou	unspecified	5.366667	-7.283333	verus	honey_eating	foraging honey	unknown	0	0	11.70184708	46	forest	16	39
1595	Ivory Coast	Djouroutou	unspecified	5.366667	-7.283333	verus	honey_eating_without_tools	foraging honey	non_tool	0	0	11.70184708	46	forest	16	39
1596	Ivory Coast	Djouroutou	unspecified	5.366667	-7.283333	verus	honey_extraction_with_tool	foraging honey	tool	0	0	11.70184708	46	forest	16	39
1597	Ivory Coast	Djouroutou	unspecified	5.366667	-7.283333	verus	honey_extraction_with_toolset	foraging honey	tool	0	0	11.70184708	46	forest	16	39
1598	Ivory Coast	Djouroutou	unspecified	5.366667	-7.283333	verus	leaf_clipping	communication	tool	0	0	11.70184708	46	forest	16	39
1599	Ivory Coast	Djouroutou	unspecified	5.366667	-7.283333	verus	leaf_cushion	ground protection	non_tool	0	0	11.70184708	46	forest	16	39
1600	Ivory Coast	Djouroutou	unspecified	5.366667	-7.283333	verus	leaf_sponge	water extraction	tool	0	0	11.70184708	46	forest	16	39
1601	Ivory Coast	Djouroutou	unspecified	5.366667	-7.283333	verus	marrow_pick	foraging vertebrates	tool	0	0	11.70184708	46	forest	16	39
1602	Ivory Coast	Djouroutou	unspecified	5.366667	-7.283333	verus	moss_sponge	water extraction	tool	0	0	11.70184708	46	forest	16	39
1603	Ivory Coast	Djouroutou	unspecified	5.366667	-7.283333	verus	nut_cracking	foraging nuts	tool	1	1	11.70184708	46	forest	16	39
1604	Ivory Coast	Djouroutou	unspecified	5.366667	-7.283333	verus	pestle_pounding	foraging pith	tool	0	0	11.70184708	46	forest	16	39
1605	Ivory Coast	Djouroutou	unspecified	5.366667	-7.283333	verus	stone_throwing	communication	tool	0	0	11.70184708	46	forest	16	39
1606	Ivory Coast	Djouroutou	unspecified	5.366667	-7.283333	verus	termite_eating	foraging termites	unknown	0	0	11.70184708	46	forest	16	39
1607	Ivory Coast	Djouroutou	unspecified	5.366667	-7.283333	verus	termite_eating_without_tools	foraging termites	non_tool	0	0	11.70184708	46	forest	16	39
1608	Ivory Coast	Djouroutou	unspecified	5.366667	-7.283333	verus	termite_fishing	foraging termites	tool	0	0	11.70184708	46	forest	16	39
1609	Ivory Coast	Djouroutou	unspecified	5.366667	-7.283333	verus	termite_fishing_toolset	foraging termites	tool	0	0	11.70184708	46	forest	16	39
1610	Ivory Coast	Djouroutou	unspecified	5.366667	-7.283333	verus	tool_assisted_hunting	foraging vertebrates	tool	0	0	11.70184708	46	forest	16	39
1611	Ivory Coast	Djouroutou	unspecified	5.366667	-7.283333	verus	USO_digging	foraging	tool	0	0	11.70184708	46	forest	16	39
1612	Ivory Coast	Djouroutou	unspecified	5.366667	-7.283333	verus	water_dipping	water extraction	tool	0	0	11.70184708	46	forest	16	39
1613	Ivory Coast	Duekoue	unspecified	6.747373	-7.36245	verus	accumulative_stone_throwing	communication	tool	0	0	65.36145822	63	forest	1	32	Boesch et al. 1994 Is Nut Cracking in Wild Chimpanzees a Cultural Behaviour? Journal of Human Evolution 26: 325-338
1614	Ivory Coast	Duekoue	unspecified	6.747373	-7.36245	verus	algae_eating_without_tools	foraging algae	non_tool	0	0	65.36145822	63	forest	1	32
1615	Ivory Coast	Duekoue	unspecified	6.747373	-7.36245	verus	algae_fishing	foraging algae	tool	0	0	65.36145822	63	forest	1	32
1616	Ivory Coast	Duekoue	unspecified	6.747373	-7.36245	verus	algae_scooping	foraging algae	tool	0	0	65.36145822	63	forest	1	32
1617	Ivory Coast	Duekoue	unspecified	6.747373	-7.36245	verus	ant_dipping	foraging ants	tool	0	0	65.36145822	63	forest	1	32
1618	Ivory Coast	Duekoue	unspecified	6.747373	-7.36245	verus	ant_eating	foraging ants	unknown	0	0	65.36145822	63	forest	1	32
1619	Ivory Coast	Duekoue	unspecified	6.747373	-7.36245	verus	ant_eating_without_tools	foraging ants	non_tool	0	0	65.36145822	63	forest	1	32
1620	Ivory Coast	Duekoue	unspecified	6.747373	-7.36245	verus	ant_fishing	foraging ants	tool	0	0	65.36145822	63	forest	1	32
1621	Ivory Coast	Duekoue	unspecified	6.747373	-7.36245	verus	bathing	thermoregulation	non_tool	0	0	65.36145822	63	forest	1	32
1622	Ivory Coast	Duekoue	unspecified	6.747373	-7.36245	verus	cave_use	thermoregulation	non_tool	0	0	65.36145822	63	forest	1	32
1623	Ivory Coast	Duekoue	unspecified	6.747373	-7.36245	verus	fruit_cleaving	foraging fruit	tool	0	0	65.36145822	63	forest	1	32
1624	Ivory Coast	Duekoue	unspecified	6.747373	-7.36245	verus	ground_nest	ground protection	non_tool	0	0	65.36145822	63	forest	1	32
1625	Ivory Coast	Duekoue	unspecified	6.747373	-7.36245	verus	honey_eating	foraging honey	unknown	0	0	65.36145822	63	forest	1	32
1626	Ivory Coast	Duekoue	unspecified	6.747373	-7.36245	verus	honey_eating_without_tools	foraging honey	non_tool	0	0	65.36145822	63	forest	1	32
1627	Ivory Coast	Duekoue	unspecified	6.747373	-7.36245	verus	honey_extraction_with_tool	foraging honey	tool	0	0	65.36145822	63	forest	1	32
1628	Ivory Coast	Duekoue	unspecified	6.747373	-7.36245	verus	honey_extraction_with_toolset	foraging honey	tool	0	0	65.36145822	63	forest	1	32
1629	Ivory Coast	Duekoue	unspecified	6.747373	-7.36245	verus	leaf_clipping	communication	tool	0	0	65.36145822	63	forest	1	32
1630	Ivory Coast	Duekoue	unspecified	6.747373	-7.36245	verus	leaf_cushion	ground protection	non_tool	0	0	65.36145822	63	forest	1	32
1631	Ivory Coast	Duekoue	unspecified	6.747373	-7.36245	verus	leaf_sponge	water extraction	tool	0	0	65.36145822	63	forest	1	32
1632	Ivory Coast	Duekoue	unspecified	6.747373	-7.36245	verus	marrow_pick	foraging vertebrates	tool	0	0	65.36145822	63	forest	1	32
1633	Ivory Coast	Duekoue	unspecified	6.747373	-7.36245	verus	moss_sponge	water extraction	tool	0	0	65.36145822	63	forest	1	32
1634	Ivory Coast	Duekoue	unspecified	6.747373	-7.36245	verus	nut_cracking	foraging nuts	tool	0	0	65.36145822	63	forest	1	32
1635	Ivory Coast	Duekoue	unspecified	6.747373	-7.36245	verus	pestle_pounding	foraging pith	tool	0	0	65.36145822	63	forest	1	32
1636	Ivory Coast	Duekoue	unspecified	6.747373	-7.36245	verus	stone_throwing	communication	tool	0	0	65.36145822	63	forest	1	32
1637	Ivory Coast	Duekoue	unspecified	6.747373	-7.36245	verus	termite_eating	foraging termites	unknown	0	0	65.36145822	63	forest	1	32
1638	Ivory Coast	Duekoue	unspecified	6.747373	-7.36245	verus	termite_eating_without_tools	foraging termites	non_tool	0	0	65.36145822	63	forest	1	32
1639	Ivory Coast	Duekoue	unspecified	6.747373	-7.36245	verus	termite_fishing	foraging termites	tool	0	0	65.36145822	63	forest	1	32
1640	Ivory Coast	Duekoue	unspecified	6.747373	-7.36245	verus	termite_fishing_toolset	foraging termites	tool	0	0	65.36145822	63	forest	1	32
1641	Ivory Coast	Duekoue	unspecified	6.747373	-7.36245	verus	tool_assisted_hunting	foraging vertebrates	tool	0	0	65.36145822	63	forest	1	32
1642	Ivory Coast	Duekoue	unspecified	6.747373	-7.36245	verus	USO_digging	foraging	tool	0	0	65.36145822	63	forest	1	32
1643	Ivory Coast	Duekoue	unspecified	6.747373	-7.36245	verus	water_dipping	water extraction	tool	0	0	65.36145822	63	forest	1	32
1644	Liberia	East Nimba	unspecified	7.219052	-8.493388	verus	accumulative_stone_throwing	communication	tool	1	1	0	66	forest	16	21	PanAf Data
1645	Liberia	East Nimba	unspecified	7.219052	-8.493388	verus	algae_eating_without_tools	foraging algae	non_tool	0	0	0	66	forest	16	21	K?hl et al. 2016 Chimpanzee Accumulative Stone Throwing Scientific Reports 6: 22219
1646	Liberia	East Nimba	unspecified	7.219052	-8.493388	verus	algae_fishing	foraging algae	tool	0	0	0	66	forest	16	21	Beatty 1951 A Note on the Behavior of the Chimpanzee Journal of Mammology 32: 118
1647	Liberia	East Nimba	unspecified	7.219052	-8.493388	verus	algae_scooping	foraging algae	tool	0	0	0	66	forest	16	21	\Sugiyama 1993 Local Variation of Tools and Tool Use Among Wild Chimpanzee Populations pp.1-27, In: The Use of Tools by Human and Non-human Primates (Eds.) A. Berthelet and J. Chavaillon. Oxford University Press: Oxford, UK\""
1648	Liberia	East Nimba	unspecified	7.219052	-8.493388	verus	ant_dipping	foraging ants	tool	0	0	0	66	forest	16	21
1649	Liberia	East Nimba	unspecified	7.219052	-8.493388	verus	ant_eating	foraging ants	unknown	1	1	0	66	forest	16	21
1650	Liberia	East Nimba	unspecified	7.219052	-8.493388	verus	ant_eating_without_tools	foraging ants	non_tool	0	0	0	66	forest	16	21
1651	Liberia	East Nimba	unspecified	7.219052	-8.493388	verus	ant_fishing	foraging ants	tool	0	0	0	66	forest	16	21
1652	Liberia	East Nimba	unspecified	7.219052	-8.493388	verus	bathing	thermoregulation	non_tool	0	0	0	66	forest	16	21
1653	Liberia	East Nimba	unspecified	7.219052	-8.493388	verus	cave_use	thermoregulation	non_tool	0	0	0	66	forest	16	21
1654	Liberia	East Nimba	unspecified	7.219052	-8.493388	verus	fruit_cleaving	foraging fruit	tool	0	0	0	66	forest	16	21
1655	Liberia	East Nimba	unspecified	7.219052	-8.493388	verus	ground_nest	ground protection	non_tool	1	1	0	66	forest	16	21
1656	Liberia	East Nimba	unspecified	7.219052	-8.493388	verus	honey_eating	foraging honey	unknown	0	0	0	66	forest	16	21
1657	Liberia	East Nimba	unspecified	7.219052	-8.493388	verus	honey_eating_without_tools	foraging honey	non_tool	0	0	0	66	forest	16	21
1658	Liberia	East Nimba	unspecified	7.219052	-8.493388	verus	honey_extraction_with_tool	foraging honey	tool	0	0	0	66	forest	16	21
1659	Liberia	East Nimba	unspecified	7.219052	-8.493388	verus	honey_extraction_with_toolset	foraging honey	tool	0	0	0	66	forest	16	21
1660	Liberia	East Nimba	unspecified	7.219052	-8.493388	verus	leaf_clipping	communication	tool	1	1	0	66	forest	16	21
1661	Liberia	East Nimba	unspecified	7.219052	-8.493388	verus	leaf_cushion	ground protection	non_tool	0	0	0	66	forest	16	21
1662	Liberia	East Nimba	unspecified	7.219052	-8.493388	verus	leaf_sponge	water extraction	tool	0	0	0	66	forest	16	21
1663	Liberia	East Nimba	unspecified	7.219052	-8.493388	verus	marrow_pick	foraging vertebrates	tool	0	0	0	66	forest	16	21
1664	Liberia	East Nimba	unspecified	7.219052	-8.493388	verus	moss_sponge	water extraction	tool	0	0	0	66	forest	16	21
1665	Liberia	East Nimba	unspecified	7.219052	-8.493388	verus	nut_cracking	foraging nuts	tool	1	1	0	66	forest	16	21
1666	Liberia	East Nimba	unspecified	7.219052	-8.493388	verus	pestle_pounding	foraging pith	tool	0	0	0	66	forest	16	21
1667	Liberia	East Nimba	unspecified	7.219052	-8.493388	verus	stone_throwing	communication	tool	0	0	0	66	forest	16	21
1668	Liberia	East Nimba	unspecified	7.219052	-8.493388	verus	termite_eating	foraging termites	unknown	0	0	0	66	forest	16	21
1669	Liberia	East Nimba	unspecified	7.219052	-8.493388	verus	termite_eating_without_tools	foraging termites	non_tool	0	0	0	66	forest	16	21
1670	Liberia	East Nimba	unspecified	7.219052	-8.493388	verus	termite_fishing	foraging termites	tool	0	0	0	66	forest	16	21
1671	Liberia	East Nimba	unspecified	7.219052	-8.493388	verus	termite_fishing_toolset	foraging termites	tool	0	0	0	66	forest	16	21
1672	Liberia	East Nimba	unspecified	7.219052	-8.493388	verus	tool_assisted_hunting	foraging vertebrates	tool	0	0	0	66	forest	16	21
1673	Liberia	East Nimba	unspecified	7.219052	-8.493388	verus	USO_digging	foraging	tool	0	0	0	66	forest	16	21
1674	Liberia	East Nimba	unspecified	7.219052	-8.493388	verus	water_dipping	water extraction	tool	0	0	0	66	forest	16	21
1675	Cameroon	Ebo	SouthWest	4.3512	10.23635	ellioti	accumulative_stone_throwing	communication	tool	0	0	10.34366169	70	forest	12	15	PanAf Data
1676	Cameroon	Ebo	SouthWest	4.3512	10.23635	ellioti	algae_eating_without_tools	foraging algae	non_tool	0	0	10.34366169	70	forest	12	15
1677	Cameroon	Ebo	SouthWest	4.3512	10.23635	ellioti	algae_fishing	foraging algae	tool	0	0	10.34366169	70	forest	12	15
1678	Cameroon	Ebo	SouthWest	4.3512	10.23635	ellioti	algae_scooping	foraging algae	tool	0	0	10.34366169	70	forest	12	15
1679	Cameroon	Ebo	SouthWest	4.3512	10.23635	ellioti	ant_dipping	foraging ants	tool	0	0	10.34366169	70	forest	12	15
1680	Cameroon	Ebo	SouthWest	4.3512	10.23635	ellioti	ant_eating	foraging ants	unknown	0	0	10.34366169	70	forest	12	15
1681	Cameroon	Ebo	SouthWest	4.3512	10.23635	ellioti	ant_eating_without_tools	foraging ants	non_tool	0	0	10.34366169	70	forest	12	15
1682	Cameroon	Ebo	SouthWest	4.3512	10.23635	ellioti	ant_fishing	foraging ants	tool	0	0	10.34366169	70	forest	12	15
1683	Cameroon	Ebo	SouthWest	4.3512	10.23635	ellioti	bathing	thermoregulation	non_tool	0	0	10.34366169	70	forest	12	15
1684	Cameroon	Ebo	SouthWest	4.3512	10.23635	ellioti	cave_use	thermoregulation	non_tool	0	0	10.34366169	70	forest	12	15
1685	Cameroon	Ebo	SouthWest	4.3512	10.23635	ellioti	fruit_cleaving	foraging fruit	tool	0	0	10.34366169	70	forest	12	15
1686	Cameroon	Ebo	SouthWest	4.3512	10.23635	ellioti	ground_nest	ground protection	non_tool	0	0	10.34366169	70	forest	12	15
1687	Cameroon	Ebo	SouthWest	4.3512	10.23635	ellioti	honey_eating	foraging honey	unknown	0	0	10.34366169	70	forest	12	15
1688	Cameroon	Ebo	SouthWest	4.3512	10.23635	ellioti	honey_eating_without_tools	foraging honey	non_tool	0	0	10.34366169	70	forest	12	15
1689	Cameroon	Ebo	SouthWest	4.3512	10.23635	ellioti	honey_extraction_with_tool	foraging honey	tool	0	0	10.34366169	70	forest	12	15
1690	Cameroon	Ebo	SouthWest	4.3512	10.23635	ellioti	honey_extraction_with_toolset	foraging honey	tool	0	0	10.34366169	70	forest	12	15
1691	Cameroon	Ebo	SouthWest	4.3512	10.23635	ellioti	leaf_clipping	communication	tool	0	0	10.34366169	70	forest	12	15
1692	Cameroon	Ebo	SouthWest	4.3512	10.23635	ellioti	leaf_cushion	ground protection	non_tool	0	0	10.34366169	70	forest	12	15
1693	Cameroon	Ebo	SouthWest	4.3512	10.23635	ellioti	leaf_sponge	water extraction	tool	0	0	10.34366169	70	forest	12	15
1694	Cameroon	Ebo	SouthWest	4.3512	10.23635	ellioti	marrow_pick	foraging vertebrates	tool	0	0	10.34366169	70	forest	12	15
1695	Cameroon	Ebo	SouthWest	4.3512	10.23635	ellioti	moss_sponge	water extraction	tool	0	0	10.34366169	70	forest	12	15
1696	Cameroon	Ebo	SouthWest	4.3512	10.23635	ellioti	nut_cracking	foraging nuts	tool	0	0	10.34366169	70	forest	12	15
1697	Cameroon	Ebo	SouthWest	4.3512	10.23635	ellioti	pestle_pounding	foraging pith	tool	0	0	10.34366169	70	forest	12	15
1698	Cameroon	Ebo	SouthWest	4.3512	10.23635	ellioti	stone_throwing	communication	tool	0	0	10.34366169	70	forest	12	15
1699	Cameroon	Ebo	SouthWest	4.3512	10.23635	ellioti	termite_eating	foraging termites	unknown	1	1	10.34366169	70	forest	12	15
1700	Cameroon	Ebo	SouthWest	4.3512	10.23635	ellioti	termite_eating_without_tools	foraging termites	non_tool	0	0	10.34366169	70	forest	12	15
1701	Cameroon	Ebo	SouthWest	4.3512	10.23635	ellioti	termite_fishing	foraging termites	tool	1	1	10.34366169	70	forest	12	15
1702	Cameroon	Ebo	SouthWest	4.3512	10.23635	ellioti	termite_fishing_toolset	foraging termites	tool	0	0	10.34366169	70	forest	12	15
1703	Cameroon	Ebo	SouthWest	4.3512	10.23635	ellioti	tool_assisted_hunting	foraging vertebrates	tool	0	0	10.34366169	70	forest	12	15
1704	Cameroon	Ebo	SouthWest	4.3512	10.23635	ellioti	USO_digging	foraging	tool	0	0	10.34366169	70	forest	12	15
1705	Cameroon	Ebo	SouthWest	4.3512	10.23635	ellioti	water_dipping	water extraction	tool	0	0	10.34366169	70	forest	12	15
1706	Cameroon	Ebo	unspecified	4.319	10.33	ellioti	accumulative_stone_throwing	communication	tool	0	0	8.96691618	69	forest	144	9	\Morgan et al. 2012 Attempted Predation by Nigeria-Cameroon Chimpanzees (Pan troglodytes ellioti) on Preuss's Red Colobus (Procolobus preussi) in the Ebo Forest, Cameroon Folia Primatoligica 83: 329-331\""
1707	Cameroon	Ebo	unspecified	4.319	10.33	ellioti	algae_eating_without_tools	foraging algae	non_tool	0	0	8.96691618	69	forest	144	9	Morgan and Abwe 2006 Chimpanzees use Stone Hammers in Cameroon Current Biology 16: R632-633
1708	Cameroon	Ebo	unspecified	4.319	10.33	ellioti	algae_fishing	foraging algae	tool	0	0	8.96691618	69	forest	144	9
1709	Cameroon	Ebo	unspecified	4.319	10.33	ellioti	algae_scooping	foraging algae	tool	0	0	8.96691618	69	forest	144	9
1710	Cameroon	Ebo	unspecified	4.319	10.33	ellioti	ant_dipping	foraging ants	tool	0	0	8.96691618	69	forest	144	9
1711	Cameroon	Ebo	unspecified	4.319	10.33	ellioti	ant_eating	foraging ants	unknown	0	0	8.96691618	69	forest	144	9
1712	Cameroon	Ebo	unspecified	4.319	10.33	ellioti	ant_eating_without_tools	foraging ants	non_tool	0	0	8.96691618	69	forest	144	9
1713	Cameroon	Ebo	unspecified	4.319	10.33	ellioti	ant_fishing	foraging ants	tool	0	0	8.96691618	69	forest	144	9
1714	Cameroon	Ebo	unspecified	4.319	10.33	ellioti	bathing	thermoregulation	non_tool	0	0	8.96691618	69	forest	144	9
1715	Cameroon	Ebo	unspecified	4.319	10.33	ellioti	cave_use	thermoregulation	non_tool	0	0	8.96691618	69	forest	144	9
1716	Cameroon	Ebo	unspecified	4.319	10.33	ellioti	fruit_cleaving	foraging fruit	tool	0	0	8.96691618	69	forest	144	9
1717	Cameroon	Ebo	unspecified	4.319	10.33	ellioti	ground_nest	ground protection	non_tool	0	0	8.96691618	69	forest	144	9
1718	Cameroon	Ebo	unspecified	4.319	10.33	ellioti	honey_eating	foraging honey	unknown	0	0	8.96691618	69	forest	144	9
1719	Cameroon	Ebo	unspecified	4.319	10.33	ellioti	honey_eating_without_tools	foraging honey	non_tool	0	0	8.96691618	69	forest	144	9
1720	Cameroon	Ebo	unspecified	4.319	10.33	ellioti	honey_extraction_with_tool	foraging honey	tool	0	0	8.96691618	69	forest	144	9
1721	Cameroon	Ebo	unspecified	4.319	10.33	ellioti	honey_extraction_with_toolset	foraging honey	tool	0	0	8.96691618	69	forest	144	9
1722	Cameroon	Ebo	unspecified	4.319	10.33	ellioti	leaf_clipping	communication	tool	0	0	8.96691618	69	forest	144	9
1723	Cameroon	Ebo	unspecified	4.319	10.33	ellioti	leaf_cushion	ground protection	non_tool	0	0	8.96691618	69	forest	144	9
1724	Cameroon	Ebo	unspecified	4.319	10.33	ellioti	leaf_sponge	water extraction	tool	0	0	8.96691618	69	forest	144	9
1725	Cameroon	Ebo	unspecified	4.319	10.33	ellioti	marrow_pick	foraging vertebrates	tool	0	0	8.96691618	69	forest	144	9
1726	Cameroon	Ebo	unspecified	4.319	10.33	ellioti	moss_sponge	water extraction	tool	0	0	8.96691618	69	forest	144	9
1727	Cameroon	Ebo	unspecified	4.319	10.33	ellioti	nut_cracking	foraging nuts	tool	1	1	8.96691618	69	forest	144	9
1728	Cameroon	Ebo	unspecified	4.319	10.33	ellioti	pestle_pounding	foraging pith	tool	0	0	8.96691618	69	forest	144	9
1729	Cameroon	Ebo	unspecified	4.319	10.33	ellioti	stone_throwing	communication	tool	0	0	8.96691618	69	forest	144	9
1730	Cameroon	Ebo	unspecified	4.319	10.33	ellioti	termite_eating	foraging termites	unknown	0	0	8.96691618	69	forest	144	9
1731	Cameroon	Ebo	unspecified	4.319	10.33	ellioti	termite_eating_without_tools	foraging termites	non_tool	0	0	8.96691618	69	forest	144	9
1732	Cameroon	Ebo	unspecified	4.319	10.33	ellioti	termite_fishing	foraging termites	tool	0	0	8.96691618	69	forest	144	9
1733	Cameroon	Ebo	unspecified	4.319	10.33	ellioti	termite_fishing_toolset	foraging termites	tool	0	0	8.96691618	69	forest	144	9
1734	Cameroon	Ebo	unspecified	4.319	10.33	ellioti	tool_assisted_hunting	foraging vertebrates	tool	0	0	8.96691618	69	forest	144	9
1735	Cameroon	Ebo	unspecified	4.319	10.33	ellioti	USO_digging	foraging	tool	0	0	8.96691618	69	forest	144	9
1736	Cameroon	Ebo	unspecified	4.319	10.33	ellioti	water_dipping	water extraction	tool	0	0	8.96691618	69	forest	144	9
1737	Senegal	Fongoli	unspecified	12.666	-12.216667	verus	accumulative_stone_throwing	communication	tool	0	0	591.8136192	118	savanna	192	18	Fongoli Savanna Chimpanzee Project
1738	Senegal	Fongoli	unspecified	12.666	-12.216667	verus	algae_eating_without_tools	foraging algae	non_tool	0	0	591.8136192	118	savanna	192	18	\Bogart and Pruetz 2008 Ecological Context of Savanna Chimpanzee (Pan troglodytes verus) Termite Fishing at Fongoli, Senegal American Journal of Primatology 70: 605-612\""
1739	Senegal	Fongoli	unspecified	12.666	-12.216667	verus	algae_fishing	foraging algae	tool	0	0	591.8136192	118	savanna	192	18	\Bogart and Pruetz 2011 Insectivory of Savanna Chimpanzees (Pan troglodytes verus) at Fongoli, Senegal American Journal of Physical Anthropology 145: 11-20\""
1740	Senegal	Fongoli	unspecified	12.666	-12.216667	verus	algae_scooping	foraging algae	tool	0	0	591.8136192	118	savanna	192	18	\Bogart 2009 Behavioral Ecology of Savanna Chimpanzees (Pan troglodytes verus) with Respect to Insectivory at Fongoli, Senegal PhD Thesis: Iowa State University\""
1741	Senegal	Fongoli	unspecified	12.666	-12.216667	verus	ant_dipping	foraging ants	tool	1	1	591.8136192	118	savanna	192	18	Pruetz and Bertolani 2009 Chimpanzee (Pan troglodytes verus) Behavioral Responses to Stresses Associated with Living in a Savanna-Mosaic Environment: Implications for Hominin Adaptations to Open Habitats PaleoAnthropology 252-262
1742	Senegal	Fongoli	unspecified	12.666	-12.216667	verus	ant_eating	foraging ants	unknown	1	1	591.8136192	118	savanna	192	18	\Pruetz 2007 Evidence of Cave Use by Savanna Chimpanzees (Pan troglodytes verus) at Fongoli, Senegal: Implications for Thermoregulatory Behavior Primates 48: 316-319\""
1743	Senegal	Fongoli	unspecified	12.666	-12.216667	verus	ant_eating_without_tools	foraging ants	non_tool	1	1	591.8136192	118	savanna	192	18	\Pruetz and Lindshield 2012 Plant-food and Tool Transfer Among Savanna Chimpanzees at Fongoli, Senegal Primates 53: 133-145\""
1744	Senegal	Fongoli	unspecified	12.666	-12.216667	verus	ant_fishing	foraging ants	tool	1	1	591.8136192	118	savanna	192	18	Stewart and Pruetz 2013 Do Chimpanzee Nests Serve an Anti?Predatory Function? American Journal of Primatology 75: 593-604
1745	Senegal	Fongoli	unspecified	12.666	-12.216667	verus	bathing	thermoregulation	non_tool	1	1	591.8136192	118	savanna	192	18	\Pruetz and Bertolani 2007 Savanna Chimpanzees, Pan troglodytes verus, Hunt with Tools Current Biology 17: 412-417\""
1746	Senegal	Fongoli	unspecified	12.666	-12.216667	verus	cave_use	thermoregulation	non_tool	1	1	591.8136192	118	savanna	192	18	\Pruetz et al. 2015 New Evidence on the Tool-assisted Hunting Exhibited by Chimpanzees (Pan troglodytes verus) in a Savannah Habitat at Fongoli, Senegal Royal Society Open Science 2: 140507\""
1747	Senegal	Fongoli	unspecified	12.666	-12.216667	verus	fruit_cleaving	foraging fruit	tool	0	0	591.8136192	118	savanna	192	18	Pruetz et al. 2002 Survey of Savanna Chimpanzees (Pan troglodytes verus) in Southeastern Senegal American Journal of Primatology 58: 35-43
1748	Senegal	Fongoli	unspecified	12.666	-12.216667	verus	ground_nest	ground protection	non_tool	1	1	591.8136192	118	savanna	192	18	Pruetz et al. 2008 Arboreal Nesting as Anti-predator Adaptation by Savanna Chimpanzees in Southeastern Senegal American Journal of Primatology 70: 393-401
1749	Senegal	Fongoli	unspecified	12.666	-12.216667	verus	honey_eating	foraging honey	unknown	1	1	591.8136192	118	savanna	192	18	\Boesch 2012 Wild Cultures: A Comparison between Chimpanzee and Human Cultures. Cambridge University Press: Cambridge, UK.\""
1750	Senegal	Fongoli	unspecified	12.666	-12.216667	verus	honey_eating_without_tools	foraging honey	non_tool	1	1	591.8136192	118	savanna	192	18	Schoening et al. 2008 The Nature of Culture: Technological Variation in Chimpanzee Predation on Army Ants Revisited Journal of Human Evolution 55: 48-59
1751	Senegal	Fongoli	unspecified	12.666	-12.216667	verus	honey_extraction_with_tool	foraging honey	tool	1	1	591.8136192	118	savanna	192	18	Stewart 2011 Ecology and Ethology of Chimpanzee Nest Building PhD Thesis: University of Cambridge
1752	Senegal	Fongoli	unspecified	12.666	-12.216667	verus	honey_extraction_with_toolset	foraging honey	tool	0	0	591.8136192	118	savanna	192	18
1753	Senegal	Fongoli	unspecified	12.666	-12.216667	verus	leaf_clipping	communication	tool	0	0	591.8136192	118	savanna	192	18
1754	Senegal	Fongoli	unspecified	12.666	-12.216667	verus	leaf_cushion	ground protection	non_tool	0	0	591.8136192	118	savanna	192	18
1755	Senegal	Fongoli	unspecified	12.666	-12.216667	verus	leaf_sponge	water extraction	tool	0	0	591.8136192	118	savanna	192	18
1756	Senegal	Fongoli	unspecified	12.666	-12.216667	verus	marrow_pick	foraging vertebrates	tool	0	0	591.8136192	118	savanna	192	18
1757	Senegal	Fongoli	unspecified	12.666	-12.216667	verus	moss_sponge	water extraction	tool	0	0	591.8136192	118	savanna	192	18
1758	Senegal	Fongoli	unspecified	12.666	-12.216667	verus	nut_cracking	foraging nuts	tool	0	0	591.8136192	118	savanna	192	18
1759	Senegal	Fongoli	unspecified	12.666	-12.216667	verus	pestle_pounding	foraging pith	tool	0	0	591.8136192	118	savanna	192	18
1760	Senegal	Fongoli	unspecified	12.666	-12.216667	verus	stone_throwing	communication	tool	1	1	591.8136192	118	savanna	192	18
1761	Senegal	Fongoli	unspecified	12.666	-12.216667	verus	termite_eating	foraging termites	unknown	1	1	591.8136192	118	savanna	192	18
1762	Senegal	Fongoli	unspecified	12.666	-12.216667	verus	termite_eating_without_tools	foraging termites	non_tool	0	0	591.8136192	118	savanna	192	18
1763	Senegal	Fongoli	unspecified	12.666	-12.216667	verus	termite_fishing	foraging termites	tool	1	1	591.8136192	118	savanna	192	18
1764	Senegal	Fongoli	unspecified	12.666	-12.216667	verus	termite_fishing_toolset	foraging termites	tool	0	0	591.8136192	118	savanna	192	18
1765	Senegal	Fongoli	unspecified	12.666	-12.216667	verus	tool_assisted_hunting	foraging vertebrates	tool	1	1	591.8136192	118	savanna	192	18
1766	Senegal	Fongoli	unspecified	12.666	-12.216667	verus	USO_digging	foraging	tool	0	0	591.8136192	118	savanna	192	18
1767	Senegal	Fongoli	unspecified	12.666	-12.216667	verus	water_dipping	water extraction	tool	1	1	591.8136192	118	savanna	192	18
1768	Nigeria	Gashaka-GPP	Gashaka-Kwano	7.566667	11.7	ellioti	accumulative_stone_throwing	communication	tool	0	0	292.7169385	83	forest	217	10	PanAf Data
1769	Nigeria	Gashaka-GPP	Gashaka-Kwano	7.566667	11.7	ellioti	algae_eating_without_tools	foraging algae	non_tool	0	0	292.7169385	83	forest	217	10	Gashaka Primate Project
1770	Nigeria	Gashaka-GPP	Gashaka-Kwano	7.566667	11.7	ellioti	algae_fishing	foraging algae	tool	0	0	292.7169385	83	forest	217	10	\Sommer and Ross (Eds.) 2011 Primates of Gashaka: Socioecology and Conservation in Nigeria's Biodiversity Hotspot. Springer: New York, USA\""
1771	Nigeria	Gashaka-GPP	Gashaka-Kwano	7.566667	11.7	ellioti	algae_scooping	foraging algae	tool	0	0	292.7169385	83	forest	217	10	Fowler and Sommer 2007 Subsistence Technology of Nigerian Chimpanzees International Journal of Primatology 28: 997-1023
1772	Nigeria	Gashaka-GPP	Gashaka-Kwano	7.566667	11.7	ellioti	ant_dipping	foraging ants	tool	1	1	292.7169385	83	forest	217	10	Fowler et al. 2007 Leaf-swallowing in Nigerian Chimpanzees: Evidence for Assumed Self-medication Primates 48: 73-76
1773	Nigeria	Gashaka-GPP	Gashaka-Kwano	7.566667	11.7	ellioti	ant_eating	foraging ants	unknown	1	1	292.7169385	83	forest	217	10	Schoening et al. 2008 The Nature of Culture: Technological Variation in Chimpanzee Predation on Army Ants Revisited Journal of Human Evolution 55: 48-59
1774	Nigeria	Gashaka-GPP	Gashaka-Kwano	7.566667	11.7	ellioti	ant_eating_without_tools	foraging ants	non_tool	0	0	292.7169385	83	forest	217	10	Sommer et al. 2012 Till the Last Drop: Honey Gathering in Nigerian Chimpanzees Ecotropica 18:55-64
1775	Nigeria	Gashaka-GPP	Gashaka-Kwano	7.566667	11.7	ellioti	ant_fishing	foraging ants	tool	1	1	292.7169385	83	forest	217	10	Pascual-Garrido et al. 2012 Obtaining Raw Material: Plants as Tool Sources for Nigerian Chimpanzees Folia Primatologica 83: 24-44
1776	Nigeria	Gashaka-GPP	Gashaka-Kwano	7.566667	11.7	ellioti	bathing	thermoregulation	non_tool	0	0	292.7169385	83	forest	217	10
1777	Nigeria	Gashaka-GPP	Gashaka-Kwano	7.566667	11.7	ellioti	cave_use	thermoregulation	non_tool	0	0	292.7169385	83	forest	217	10
1778	Nigeria	Gashaka-GPP	Gashaka-Kwano	7.566667	11.7	ellioti	fruit_cleaving	foraging fruit	tool	0	0	292.7169385	83	forest	217	10
1779	Nigeria	Gashaka-GPP	Gashaka-Kwano	7.566667	11.7	ellioti	ground_nest	ground protection	non_tool	0	0	292.7169385	83	forest	217	10
1780	Nigeria	Gashaka-GPP	Gashaka-Kwano	7.566667	11.7	ellioti	honey_eating	foraging honey	unknown	1	1	292.7169385	83	forest	217	10
1781	Nigeria	Gashaka-GPP	Gashaka-Kwano	7.566667	11.7	ellioti	honey_eating_without_tools	foraging honey	non_tool	0	0	292.7169385	83	forest	217	10
1782	Nigeria	Gashaka-GPP	Gashaka-Kwano	7.566667	11.7	ellioti	honey_extraction_with_tool	foraging honey	tool	1	1	292.7169385	83	forest	217	10
1783	Nigeria	Gashaka-GPP	Gashaka-Kwano	7.566667	11.7	ellioti	honey_extraction_with_toolset	foraging honey	tool	1	1	292.7169385	83	forest	217	10
1784	Nigeria	Gashaka-GPP	Gashaka-Kwano	7.566667	11.7	ellioti	leaf_clipping	communication	tool	0	0	292.7169385	83	forest	217	10
1785	Nigeria	Gashaka-GPP	Gashaka-Kwano	7.566667	11.7	ellioti	leaf_cushion	ground protection	non_tool	0	0	292.7169385	83	forest	217	10
1786	Nigeria	Gashaka-GPP	Gashaka-Kwano	7.566667	11.7	ellioti	leaf_sponge	water extraction	tool	0	0	292.7169385	83	forest	217	10
1787	Nigeria	Gashaka-GPP	Gashaka-Kwano	7.566667	11.7	ellioti	marrow_pick	foraging vertebrates	tool	0	0	292.7169385	83	forest	217	10
1788	Nigeria	Gashaka-GPP	Gashaka-Kwano	7.566667	11.7	ellioti	moss_sponge	water extraction	tool	0	0	292.7169385	83	forest	217	10
1789	Nigeria	Gashaka-GPP	Gashaka-Kwano	7.566667	11.7	ellioti	nut_cracking	foraging nuts	tool	0	0	292.7169385	83	forest	217	10
1790	Nigeria	Gashaka-GPP	Gashaka-Kwano	7.566667	11.7	ellioti	pestle_pounding	foraging pith	tool	0	0	292.7169385	83	forest	217	10
1791	Nigeria	Gashaka-GPP	Gashaka-Kwano	7.566667	11.7	ellioti	stone_throwing	communication	tool	0	0	292.7169385	83	forest	217	10
1792	Nigeria	Gashaka-GPP	Gashaka-Kwano	7.566667	11.7	ellioti	termite_eating	foraging termites	unknown	0	0	292.7169385	83	forest	217	10
1793	Nigeria	Gashaka-GPP	Gashaka-Kwano	7.566667	11.7	ellioti	termite_eating_without_tools	foraging termites	non_tool	0	0	292.7169385	83	forest	217	10
1794	Nigeria	Gashaka-GPP	Gashaka-Kwano	7.566667	11.7	ellioti	termite_fishing	foraging termites	tool	0	0	292.7169385	83	forest	217	10
1795	Nigeria	Gashaka-GPP	Gashaka-Kwano	7.566667	11.7	ellioti	termite_fishing_toolset	foraging termites	tool	0	0	292.7169385	83	forest	217	10
1796	Nigeria	Gashaka-GPP	Gashaka-Kwano	7.566667	11.7	ellioti	tool_assisted_hunting	foraging vertebrates	tool	0	0	292.7169385	83	forest	217	10
1797	Nigeria	Gashaka-GPP	Gashaka-Kwano	7.566667	11.7	ellioti	USO_digging	foraging	tool	0	0	292.7169385	83	forest	217	10
1798	Nigeria	Gashaka-GPP	Gashaka-Kwano	7.566667	11.7	ellioti	water_dipping	water extraction	tool	0	0	292.7169385	83	forest	217	10
1799	Ivory Coast	Gbapleu	unspecified	7.57098	-8.329378	verus	accumulative_stone_throwing	communication	tool	0	0	0	67	forest	1	39	Boesch et al. 1994 Is Nut Cracking in Wild Chimpanzees a Cultural Behaviour? Journal of Human Evolution 26: 325-338
1800	Ivory Coast	Gbapleu	unspecified	7.57098	-8.329378	verus	algae_eating_without_tools	foraging algae	non_tool	0	0	0	67	forest	1	39
1801	Ivory Coast	Gbapleu	unspecified	7.57098	-8.329378	verus	algae_fishing	foraging algae	tool	0	0	0	67	forest	1	39
1802	Ivory Coast	Gbapleu	unspecified	7.57098	-8.329378	verus	algae_scooping	foraging algae	tool	0	0	0	67	forest	1	39
1803	Ivory Coast	Gbapleu	unspecified	7.57098	-8.329378	verus	ant_dipping	foraging ants	tool	0	0	0	67	forest	1	39
1804	Ivory Coast	Gbapleu	unspecified	7.57098	-8.329378	verus	ant_eating	foraging ants	unknown	0	0	0	67	forest	1	39
1805	Ivory Coast	Gbapleu	unspecified	7.57098	-8.329378	verus	ant_eating_without_tools	foraging ants	non_tool	0	0	0	67	forest	1	39
1806	Ivory Coast	Gbapleu	unspecified	7.57098	-8.329378	verus	ant_fishing	foraging ants	tool	0	0	0	67	forest	1	39
1807	Ivory Coast	Gbapleu	unspecified	7.57098	-8.329378	verus	bathing	thermoregulation	non_tool	0	0	0	67	forest	1	39
1808	Ivory Coast	Gbapleu	unspecified	7.57098	-8.329378	verus	cave_use	thermoregulation	non_tool	0	0	0	67	forest	1	39
1809	Ivory Coast	Gbapleu	unspecified	7.57098	-8.329378	verus	fruit_cleaving	foraging fruit	tool	0	0	0	67	forest	1	39
1810	Ivory Coast	Gbapleu	unspecified	7.57098	-8.329378	verus	ground_nest	ground protection	non_tool	0	0	0	67	forest	1	39
1811	Ivory Coast	Gbapleu	unspecified	7.57098	-8.329378	verus	honey_eating	foraging honey	unknown	0	0	0	67	forest	1	39
1812	Ivory Coast	Gbapleu	unspecified	7.57098	-8.329378	verus	honey_eating_without_tools	foraging honey	non_tool	0	0	0	67	forest	1	39
1813	Ivory Coast	Gbapleu	unspecified	7.57098	-8.329378	verus	honey_extraction_with_tool	foraging honey	tool	0	0	0	67	forest	1	39
1814	Ivory Coast	Gbapleu	unspecified	7.57098	-8.329378	verus	honey_extraction_with_toolset	foraging honey	tool	0	0	0	67	forest	1	39
1815	Ivory Coast	Gbapleu	unspecified	7.57098	-8.329378	verus	leaf_clipping	communication	tool	0	0	0	67	forest	1	39
1816	Ivory Coast	Gbapleu	unspecified	7.57098	-8.329378	verus	leaf_cushion	ground protection	non_tool	0	0	0	67	forest	1	39
1817	Ivory Coast	Gbapleu	unspecified	7.57098	-8.329378	verus	leaf_sponge	water extraction	tool	0	0	0	67	forest	1	39
1818	Ivory Coast	Gbapleu	unspecified	7.57098	-8.329378	verus	marrow_pick	foraging vertebrates	tool	0	0	0	67	forest	1	39
1819	Ivory Coast	Gbapleu	unspecified	7.57098	-8.329378	verus	moss_sponge	water extraction	tool	0	0	0	67	forest	1	39
1820	Ivory Coast	Gbapleu	unspecified	7.57098	-8.329378	verus	nut_cracking	foraging nuts	tool	0	0	0	67	forest	1	39
1821	Ivory Coast	Gbapleu	unspecified	7.57098	-8.329378	verus	pestle_pounding	foraging pith	tool	0	0	0	67	forest	1	39
1822	Ivory Coast	Gbapleu	unspecified	7.57098	-8.329378	verus	stone_throwing	communication	tool	0	0	0	67	forest	1	39
1823	Ivory Coast	Gbapleu	unspecified	7.57098	-8.329378	verus	termite_eating	foraging termites	unknown	0	0	0	67	forest	1	39
1824	Ivory Coast	Gbapleu	unspecified	7.57098	-8.329378	verus	termite_eating_without_tools	foraging termites	non_tool	0	0	0	67	forest	1	39
1825	Ivory Coast	Gbapleu	unspecified	7.57098	-8.329378	verus	termite_fishing	foraging termites	tool	0	0	0	67	forest	1	39
1826	Ivory Coast	Gbapleu	unspecified	7.57098	-8.329378	verus	termite_fishing_toolset	foraging termites	tool	0	0	0	67	forest	1	39
1827	Ivory Coast	Gbapleu	unspecified	7.57098	-8.329378	verus	tool_assisted_hunting	foraging vertebrates	tool	0	0	0	67	forest	1	39
1828	Ivory Coast	Gbapleu	unspecified	7.57098	-8.329378	verus	USO_digging	foraging	tool	0	0	0	67	forest	1	39
1829	Ivory Coast	Gbapleu	unspecified	7.57098	-8.329378	verus	water_dipping	water extraction	tool	0	0	0	67	forest	1	39
1830	Rwanda	Gishwati	gishwati	-1.74722	29.427028	schweinfurthii	accumulative_stone_throwing	communication	tool	0	0	44.30692668	43	forest	100	21	PanAf Data
1831	Rwanda	Gishwati	gishwati	-1.74722	29.427028	schweinfurthii	algae_eating_without_tools	foraging algae	non_tool	0	0	44.30692668	43	forest	100	21	\Chancellor et al. 2012 The Influence of Seasonal Variation on Chimpanzee (Pan troglodytes schweinfurthii) Fallback Food Consumption, Nest Group Size, and Habitat Use in Gishwati, a Montane Rain Forest Fragment in Rwanda International Journal of Primatology 33: 115-133\""
1832	Rwanda	Gishwati	gishwati	-1.74722	29.427028	schweinfurthii	algae_fishing	foraging algae	tool	0	0	44.30692668	43	forest	100	21
1833	Rwanda	Gishwati	gishwati	-1.74722	29.427028	schweinfurthii	algae_scooping	foraging algae	tool	0	0	44.30692668	43	forest	100	21
1834	Rwanda	Gishwati	gishwati	-1.74722	29.427028	schweinfurthii	ant_dipping	foraging ants	tool	0	0	44.30692668	43	forest	100	21
1835	Rwanda	Gishwati	gishwati	-1.74722	29.427028	schweinfurthii	ant_eating	foraging ants	unknown	1	1	44.30692668	43	forest	100	21
1836	Rwanda	Gishwati	gishwati	-1.74722	29.427028	schweinfurthii	ant_eating_without_tools	foraging ants	non_tool	0	0	44.30692668	43	forest	100	21
1837	Rwanda	Gishwati	gishwati	-1.74722	29.427028	schweinfurthii	ant_fishing	foraging ants	tool	0	0	44.30692668	43	forest	100	21
1838	Rwanda	Gishwati	gishwati	-1.74722	29.427028	schweinfurthii	bathing	thermoregulation	non_tool	0	0	44.30692668	43	forest	100	21
1839	Rwanda	Gishwati	gishwati	-1.74722	29.427028	schweinfurthii	cave_use	thermoregulation	non_tool	0	0	44.30692668	43	forest	100	21
1840	Rwanda	Gishwati	gishwati	-1.74722	29.427028	schweinfurthii	fruit_cleaving	foraging fruit	tool	0	0	44.30692668	43	forest	100	21
1841	Rwanda	Gishwati	gishwati	-1.74722	29.427028	schweinfurthii	ground_nest	ground protection	non_tool	0	0	44.30692668	43	forest	100	21
1842	Rwanda	Gishwati	gishwati	-1.74722	29.427028	schweinfurthii	honey_eating	foraging honey	unknown	1	1	44.30692668	43	forest	100	21
1843	Rwanda	Gishwati	gishwati	-1.74722	29.427028	schweinfurthii	honey_eating_without_tools	foraging honey	non_tool	0	0	44.30692668	43	forest	100	21
1844	Rwanda	Gishwati	gishwati	-1.74722	29.427028	schweinfurthii	honey_extraction_with_tool	foraging honey	tool	0	0	44.30692668	43	forest	100	21
1845	Rwanda	Gishwati	gishwati	-1.74722	29.427028	schweinfurthii	honey_extraction_with_toolset	foraging honey	tool	0	0	44.30692668	43	forest	100	21
1846	Rwanda	Gishwati	gishwati	-1.74722	29.427028	schweinfurthii	leaf_clipping	communication	tool	0	0	44.30692668	43	forest	100	21
1847	Rwanda	Gishwati	gishwati	-1.74722	29.427028	schweinfurthii	leaf_cushion	ground protection	non_tool	0	0	44.30692668	43	forest	100	21
1848	Rwanda	Gishwati	gishwati	-1.74722	29.427028	schweinfurthii	leaf_sponge	water extraction	tool	0	0	44.30692668	43	forest	100	21
1849	Rwanda	Gishwati	gishwati	-1.74722	29.427028	schweinfurthii	marrow_pick	foraging vertebrates	tool	0	0	44.30692668	43	forest	100	21
1850	Rwanda	Gishwati	gishwati	-1.74722	29.427028	schweinfurthii	moss_sponge	water extraction	tool	0	0	44.30692668	43	forest	100	21
1851	Rwanda	Gishwati	gishwati	-1.74722	29.427028	schweinfurthii	nut_cracking	foraging nuts	tool	0	0	44.30692668	43	forest	100	21
1852	Rwanda	Gishwati	gishwati	-1.74722	29.427028	schweinfurthii	pestle_pounding	foraging pith	tool	0	0	44.30692668	43	forest	100	21
1853	Rwanda	Gishwati	gishwati	-1.74722	29.427028	schweinfurthii	stone_throwing	communication	tool	0	0	44.30692668	43	forest	100	21
1854	Rwanda	Gishwati	gishwati	-1.74722	29.427028	schweinfurthii	termite_eating	foraging termites	unknown	0	0	44.30692668	43	forest	100	21
1855	Rwanda	Gishwati	gishwati	-1.74722	29.427028	schweinfurthii	termite_eating_without_tools	foraging termites	non_tool	0	0	44.30692668	43	forest	100	21
1856	Rwanda	Gishwati	gishwati	-1.74722	29.427028	schweinfurthii	termite_fishing	foraging termites	tool	0	0	44.30692668	43	forest	100	21
1857	Rwanda	Gishwati	gishwati	-1.74722	29.427028	schweinfurthii	termite_fishing_toolset	foraging termites	tool	0	0	44.30692668	43	forest	100	21
1858	Rwanda	Gishwati	gishwati	-1.74722	29.427028	schweinfurthii	tool_assisted_hunting	foraging vertebrates	tool	0	0	44.30692668	43	forest	100	21
1859	Rwanda	Gishwati	gishwati	-1.74722	29.427028	schweinfurthii	USO_digging	foraging	tool	0	0	44.30692668	43	forest	100	21
1860	Rwanda	Gishwati	gishwati	-1.74722	29.427028	schweinfurthii	water_dipping	water extraction	tool	0	0	44.30692668	43	forest	100	21
1861	Ivory Coast	Go	unspecified	8.033333	-7.7	verus	accumulative_stone_throwing	communication	tool	0	0	82.56618919	69	savanna	1	32	Boesch et al. 1994 Is Nut Cracking in Wild Chimpanzees a Cultural Behaviour? Journal of Human Evolution 26: 325-338
1862	Ivory Coast	Go	unspecified	8.033333	-7.7	verus	algae_eating_without_tools	foraging algae	non_tool	0	0	82.56618919	69	savanna	1	32
1863	Ivory Coast	Go	unspecified	8.033333	-7.7	verus	algae_fishing	foraging algae	tool	0	0	82.56618919	69	savanna	1	32
1864	Ivory Coast	Go	unspecified	8.033333	-7.7	verus	algae_scooping	foraging algae	tool	0	0	82.56618919	69	savanna	1	32
1865	Ivory Coast	Go	unspecified	8.033333	-7.7	verus	ant_dipping	foraging ants	tool	0	0	82.56618919	69	savanna	1	32
1866	Ivory Coast	Go	unspecified	8.033333	-7.7	verus	ant_eating	foraging ants	unknown	0	0	82.56618919	69	savanna	1	32
1867	Ivory Coast	Go	unspecified	8.033333	-7.7	verus	ant_eating_without_tools	foraging ants	non_tool	0	0	82.56618919	69	savanna	1	32
1868	Ivory Coast	Go	unspecified	8.033333	-7.7	verus	ant_fishing	foraging ants	tool	0	0	82.56618919	69	savanna	1	32
1869	Ivory Coast	Go	unspecified	8.033333	-7.7	verus	bathing	thermoregulation	non_tool	0	0	82.56618919	69	savanna	1	32
1870	Ivory Coast	Go	unspecified	8.033333	-7.7	verus	cave_use	thermoregulation	non_tool	0	0	82.56618919	69	savanna	1	32
1871	Ivory Coast	Go	unspecified	8.033333	-7.7	verus	fruit_cleaving	foraging fruit	tool	0	0	82.56618919	69	savanna	1	32
1872	Ivory Coast	Go	unspecified	8.033333	-7.7	verus	ground_nest	ground protection	non_tool	0	0	82.56618919	69	savanna	1	32
1873	Ivory Coast	Go	unspecified	8.033333	-7.7	verus	honey_eating	foraging honey	unknown	0	0	82.56618919	69	savanna	1	32
1874	Ivory Coast	Go	unspecified	8.033333	-7.7	verus	honey_eating_without_tools	foraging honey	non_tool	0	0	82.56618919	69	savanna	1	32
1875	Ivory Coast	Go	unspecified	8.033333	-7.7	verus	honey_extraction_with_tool	foraging honey	tool	0	0	82.56618919	69	savanna	1	32
1876	Ivory Coast	Go	unspecified	8.033333	-7.7	verus	honey_extraction_with_toolset	foraging honey	tool	0	0	82.56618919	69	savanna	1	32
1877	Ivory Coast	Go	unspecified	8.033333	-7.7	verus	leaf_clipping	communication	tool	0	0	82.56618919	69	savanna	1	32
1878	Ivory Coast	Go	unspecified	8.033333	-7.7	verus	leaf_cushion	ground protection	non_tool	0	0	82.56618919	69	savanna	1	32
1879	Ivory Coast	Go	unspecified	8.033333	-7.7	verus	leaf_sponge	water extraction	tool	0	0	82.56618919	69	savanna	1	32
1880	Ivory Coast	Go	unspecified	8.033333	-7.7	verus	marrow_pick	foraging vertebrates	tool	0	0	82.56618919	69	savanna	1	32
1881	Ivory Coast	Go	unspecified	8.033333	-7.7	verus	moss_sponge	water extraction	tool	0	0	82.56618919	69	savanna	1	32
1882	Ivory Coast	Go	unspecified	8.033333	-7.7	verus	nut_cracking	foraging nuts	tool	0	0	82.56618919	69	savanna	1	32
1883	Ivory Coast	Go	unspecified	8.033333	-7.7	verus	pestle_pounding	foraging pith	tool	0	0	82.56618919	69	savanna	1	32
1884	Ivory Coast	Go	unspecified	8.033333	-7.7	verus	stone_throwing	communication	tool	0	0	82.56618919	69	savanna	1	32
1885	Ivory Coast	Go	unspecified	8.033333	-7.7	verus	termite_eating	foraging termites	unknown	0	0	82.56618919	69	savanna	1	32
1886	Ivory Coast	Go	unspecified	8.033333	-7.7	verus	termite_eating_without_tools	foraging termites	non_tool	0	0	82.56618919	69	savanna	1	32
1887	Ivory Coast	Go	unspecified	8.033333	-7.7	verus	termite_fishing	foraging termites	tool	0	0	82.56618919	69	savanna	1	32
1888	Ivory Coast	Go	unspecified	8.033333	-7.7	verus	termite_fishing_toolset	foraging termites	tool	0	0	82.56618919	69	savanna	1	32
1889	Ivory Coast	Go	unspecified	8.033333	-7.7	verus	tool_assisted_hunting	foraging vertebrates	tool	0	0	82.56618919	69	savanna	1	32
1890	Ivory Coast	Go	unspecified	8.033333	-7.7	verus	USO_digging	foraging	tool	0	0	82.56618919	69	savanna	1	32
1891	Ivory Coast	Go	unspecified	8.033333	-7.7	verus	water_dipping	water extraction	tool	0	0	82.56618919	69	savanna	1	32
1892	Tanzania	Gombe	Kasekela	-4.695511	29.61643	schweinfurthii	accumulative_stone_throwing	communication	tool	0	0	125.5635961	72	forest	684	21	Gombe Stream Research Project
1893	Tanzania	Gombe	Kasekela	-4.695511	29.61643	schweinfurthii	algae_eating_without_tools	foraging algae	non_tool	0	0	125.5635961	72	forest	684	21	van Lawick-Goodall 1968 The Behaviour of Free-living Chimpanzees in the Gombe Stream Reserve Animal Behaviour Monographs 1: 161-311
1894	Tanzania	Gombe	Kasekela	-4.695511	29.61643	schweinfurthii	algae_fishing	foraging algae	tool	0	0	125.5635961	72	forest	684	21	\Goodall 1986 The Chimpanzees of Gombe: Patterns of Behavior Belknap Press: Cambridge, Mass.\""
1895	Tanzania	Gombe	Kasekela	-4.695511	29.61643	schweinfurthii	algae_scooping	foraging algae	tool	0	0	125.5635961	72	forest	684	21	O'Malley and Power 2014 The Energetic and Nutritional Yields from Insectivory for Kasekela Chimpanzees Journal of Human Evolution 71: 46-58
1896	Tanzania	Gombe	Kasekela	-4.695511	29.61643	schweinfurthii	ant_dipping	foraging ants	tool	1	1	125.5635961	72	forest	684	21	O'Malley et al. 2012 The Appearance and Spread of Ant Fishing among the Kasekela Chimpanzees of Gombe: A Possible Case of Intercommunity Cultural Transmission Current Anthropology 53: 650-663
1897	Tanzania	Gombe	Kasekela	-4.695511	29.61643	schweinfurthii	ant_eating	foraging ants	unknown	1	1	125.5635961	72	forest	684	21	\O'Malley and Power 2012 Nutritional Composition of Actual and Potential Insect Prey for the Kasekela Chimpanzees of Gombe National Park, Tanzania American Journal of Physical Anthropology 149: 493-503\""
1898	Tanzania	Gombe	Kasekela	-4.695511	29.61643	schweinfurthii	ant_eating_without_tools	foraging ants	non_tool	1	1	125.5635961	72	forest	684	21	Goodall 1964 Tool-using and Aimed Throwing in a Community of Free-Living Chimpanzees Nature 201: 1264-1266
1899	Tanzania	Gombe	Kasekela	-4.695511	29.61643	schweinfurthii	ant_fishing	foraging ants	tool	1	1	125.5635961	72	forest	684	21	\Lonsdorf 2005 Sex Differences in the Development of Termite-fishing Skills in the Wild Chimpanzees, Pan troglodytes schweinfurthii, of Gombe National Park, Tanzania Animal Behaviour 70: 673-683\""
1900	Tanzania	Gombe	Kasekela	-4.695511	29.61643	schweinfurthii	bathing	thermoregulation	non_tool	0	0	125.5635961	72	forest	684	21	Lonsdorf 2006 What is the Role of Mothers in the Acquisition of Termite-Fishing Behaviors in Wild Chimpanzees (Pan troglodytes schweinfurthii)? Animal Cognition 9: 36-46
1901	Tanzania	Gombe	Kasekela	-4.695511	29.61643	schweinfurthii	cave_use	thermoregulation	non_tool	0	0	125.5635961	72	forest	684	21	\Wrangham and Riss 1990 Rates of Predation on Mammals by Gombe Chimpanzees, 1972-1975 Primates 31: 157-170\""
1902	Tanzania	Gombe	Kasekela	-4.695511	29.61643	schweinfurthii	fruit_cleaving	foraging fruit	tool	0	0	125.5635961	72	forest	684	21	\Wrangham 1977 Feeding Behaviour of Chimpanzees in Gombe National Park, pp. 503-538. In: Primate Ecology (Ed.) T. Clutton-Brock. Academic Press: London, UK\""
1903	Tanzania	Gombe	Kasekela	-4.695511	29.61643	schweinfurthii	ground_nest	ground protection	non_tool	0	0	125.5635961	72	forest	684	21	\Watts 2008 Tool Use by Chimpanzees at Ngogo, Kibale National Park, Uganda International Journal of Primatology 29: 83-94\""
1904	Tanzania	Gombe	Kasekela	-4.695511	29.61643	schweinfurthii	honey_eating	foraging honey	unknown	1	1	125.5635961	72	forest	684	21	\O'Malley 2011 Environmental, Nutritional ans Social Aspects of Insectivory by Gombe Chimpanzees PhD Thesis: University of Southern California\""
1905	Tanzania	Gombe	Kasekela	-4.695511	29.61643	schweinfurthii	honey_eating_without_tools	foraging honey	non_tool	0	0	125.5635961	72	forest	684	21
1906	Tanzania	Gombe	Kasekela	-4.695511	29.61643	schweinfurthii	honey_extraction_with_tool	foraging honey	tool	1	1	125.5635961	72	forest	684	21
1907	Tanzania	Gombe	Kasekela	-4.695511	29.61643	schweinfurthii	honey_extraction_with_toolset	foraging honey	tool	0	0	125.5635961	72	forest	684	21
1908	Tanzania	Gombe	Kasekela	-4.695511	29.61643	schweinfurthii	leaf_clipping	communication	tool	1	1	125.5635961	72	forest	684	21
1909	Tanzania	Gombe	Kasekela	-4.695511	29.61643	schweinfurthii	leaf_cushion	ground protection	non_tool	0	0	125.5635961	72	forest	684	21
1910	Tanzania	Gombe	Kasekela	-4.695511	29.61643	schweinfurthii	leaf_sponge	water extraction	tool	1	1	125.5635961	72	forest	684	21
1911	Tanzania	Gombe	Kasekela	-4.695511	29.61643	schweinfurthii	marrow_pick	foraging vertebrates	tool	0	0	125.5635961	72	forest	684	21
1912	Tanzania	Gombe	Kasekela	-4.695511	29.61643	schweinfurthii	moss_sponge	water extraction	tool	0	0	125.5635961	72	forest	684	21
1913	Tanzania	Gombe	Kasekela	-4.695511	29.61643	schweinfurthii	nut_cracking	foraging nuts	tool	0	0	125.5635961	72	forest	684	21
1914	Tanzania	Gombe	Kasekela	-4.695511	29.61643	schweinfurthii	pestle_pounding	foraging pith	tool	0	0	125.5635961	72	forest	684	21
1915	Tanzania	Gombe	Kasekela	-4.695511	29.61643	schweinfurthii	stone_throwing	communication	tool	1	1	125.5635961	72	forest	684	21
1916	Tanzania	Gombe	Kasekela	-4.695511	29.61643	schweinfurthii	termite_eating	foraging termites	unknown	1	1	125.5635961	72	forest	684	21
1917	Tanzania	Gombe	Kasekela	-4.695511	29.61643	schweinfurthii	termite_eating_without_tools	foraging termites	non_tool	0	0	125.5635961	72	forest	684	21
1918	Tanzania	Gombe	Kasekela	-4.695511	29.61643	schweinfurthii	termite_fishing	foraging termites	tool	1	1	125.5635961	72	forest	684	21
1919	Tanzania	Gombe	Kasekela	-4.695511	29.61643	schweinfurthii	termite_fishing_toolset	foraging termites	tool	0	0	125.5635961	72	forest	684	21
1920	Tanzania	Gombe	Kasekela	-4.695511	29.61643	schweinfurthii	tool_assisted_hunting	foraging vertebrates	tool	0	0	125.5635961	72	forest	684	21
1921	Tanzania	Gombe	Kasekela	-4.695511	29.61643	schweinfurthii	USO_digging	foraging	tool	0	0	125.5635961	72	forest	684	21
1922	Tanzania	Gombe	Kasekela	-4.695511	29.61643	schweinfurthii	water_dipping	water extraction	tool	0	0	125.5635961	72	forest	684	21
1923	Tanzania	Gombe	Mitumba	-4.56	29.651	schweinfurthii	accumulative_stone_throwing	communication	tool	0	0	117.3267968	72	forest	564	21	Gombe Stream Research Project
1924	Tanzania	Gombe	Mitumba	-4.56	29.651	schweinfurthii	algae_eating_without_tools	foraging algae	non_tool	0	0	117.3267968	72	forest	564	21	O'Malley et al. 2012 The Appearance and Spread of Ant Fishing among the Kasekela Chimpanzees of Gombe: A Possible Case of Intercommunity Cultural Transmission Current Anthropology 53: 650-663
1925	Tanzania	Gombe	Mitumba	-4.56	29.651	schweinfurthii	algae_fishing	foraging algae	tool	0	0	117.3267968	72	forest	564	21	O'Malley and Power 2014 The Energetic and Nutritional Yields from Insectivory for Kasekela Chimpanzees Journal of Human Evolution 71: 46-58
1926	Tanzania	Gombe	Mitumba	-4.56	29.651	schweinfurthii	algae_scooping	foraging algae	tool	0	0	117.3267968	72	forest	564	21	\O'Malley and Power 2012 Nutritional Composition of Actual and Potential Insect Prey for the Kasekela Chimpanzees of Gombe National Park, Tanzania American Journal of Physical Anthropology 149: 493-503\""
1927	Tanzania	Gombe	Mitumba	-4.56	29.651	schweinfurthii	ant_dipping	foraging ants	tool	0	0	117.3267968	72	forest	564	21	\Wondra et al. 2016 A New Report of Chimpanzee Ant-fishing from the Issa Valley, Tanzania African Primates 11: 1-18\""
1928	Tanzania	Gombe	Mitumba	-4.56	29.651	schweinfurthii	ant_eating	foraging ants	unknown	1	1	117.3267968	72	forest	564	21
1929	Tanzania	Gombe	Mitumba	-4.56	29.651	schweinfurthii	ant_eating_without_tools	foraging ants	non_tool	1	1	117.3267968	72	forest	564	21
1930	Tanzania	Gombe	Mitumba	-4.56	29.651	schweinfurthii	ant_fishing	foraging ants	tool	1	1	117.3267968	72	forest	564	21
1931	Tanzania	Gombe	Mitumba	-4.56	29.651	schweinfurthii	bathing	thermoregulation	non_tool	0	0	117.3267968	72	forest	564	21
1932	Tanzania	Gombe	Mitumba	-4.56	29.651	schweinfurthii	cave_use	thermoregulation	non_tool	0	0	117.3267968	72	forest	564	21
1933	Tanzania	Gombe	Mitumba	-4.56	29.651	schweinfurthii	fruit_cleaving	foraging fruit	tool	0	0	117.3267968	72	forest	564	21
1934	Tanzania	Gombe	Mitumba	-4.56	29.651	schweinfurthii	ground_nest	ground protection	non_tool	0	0	117.3267968	72	forest	564	21
1935	Tanzania	Gombe	Mitumba	-4.56	29.651	schweinfurthii	honey_eating	foraging honey	unknown	1	1	117.3267968	72	forest	564	21
1936	Tanzania	Gombe	Mitumba	-4.56	29.651	schweinfurthii	honey_eating_without_tools	foraging honey	non_tool	1	1	117.3267968	72	forest	564	21
1937	Tanzania	Gombe	Mitumba	-4.56	29.651	schweinfurthii	honey_extraction_with_tool	foraging honey	tool	1	1	117.3267968	72	forest	564	21
1938	Tanzania	Gombe	Mitumba	-4.56	29.651	schweinfurthii	honey_extraction_with_toolset	foraging honey	tool	0	0	117.3267968	72	forest	564	21
1939	Tanzania	Gombe	Mitumba	-4.56	29.651	schweinfurthii	leaf_clipping	communication	tool	0	0	117.3267968	72	forest	564	21
1940	Tanzania	Gombe	Mitumba	-4.56	29.651	schweinfurthii	leaf_cushion	ground protection	non_tool	0	0	117.3267968	72	forest	564	21
1941	Tanzania	Gombe	Mitumba	-4.56	29.651	schweinfurthii	leaf_sponge	water extraction	tool	0	0	117.3267968	72	forest	564	21
1942	Tanzania	Gombe	Mitumba	-4.56	29.651	schweinfurthii	marrow_pick	foraging vertebrates	tool	0	0	117.3267968	72	forest	564	21
1943	Tanzania	Gombe	Mitumba	-4.56	29.651	schweinfurthii	moss_sponge	water extraction	tool	0	0	117.3267968	72	forest	564	21
1944	Tanzania	Gombe	Mitumba	-4.56	29.651	schweinfurthii	nut_cracking	foraging nuts	tool	0	0	117.3267968	72	forest	564	21
1945	Tanzania	Gombe	Mitumba	-4.56	29.651	schweinfurthii	pestle_pounding	foraging pith	tool	0	0	117.3267968	72	forest	564	21
1946	Tanzania	Gombe	Mitumba	-4.56	29.651	schweinfurthii	stone_throwing	communication	tool	0	0	117.3267968	72	forest	564	21
1947	Tanzania	Gombe	Mitumba	-4.56	29.651	schweinfurthii	termite_eating	foraging termites	unknown	0	0	117.3267968	72	forest	564	21
1948	Tanzania	Gombe	Mitumba	-4.56	29.651	schweinfurthii	termite_eating_without_tools	foraging termites	non_tool	0	0	117.3267968	72	forest	564	21
1949	Tanzania	Gombe	Mitumba	-4.56	29.651	schweinfurthii	termite_fishing	foraging termites	tool	0	0	117.3267968	72	forest	564	21
1950	Tanzania	Gombe	Mitumba	-4.56	29.651	schweinfurthii	termite_fishing_toolset	foraging termites	tool	0	0	117.3267968	72	forest	564	21
1951	Tanzania	Gombe	Mitumba	-4.56	29.651	schweinfurthii	tool_assisted_hunting	foraging vertebrates	tool	0	0	117.3267968	72	forest	564	21
1952	Tanzania	Gombe	Mitumba	-4.56	29.651	schweinfurthii	USO_digging	foraging	tool	0	0	117.3267968	72	forest	564	21
1953	Tanzania	Gombe	Mitumba	-4.56	29.651	schweinfurthii	water_dipping	water extraction	tool	0	0	117.3267968	72	forest	564	21
1954	Congo	Goualougo	Moto group	2.1	16.866667	troglodytes	accumulative_stone_throwing	communication	tool	0	0	146.725973	37	forest	180	1	PanAf Data
1955	Congo	Goualougo	Moto group	2.1	16.866667	troglodytes	algae_eating_without_tools	foraging algae	non_tool	0	0	146.725973	37	forest	180	1	Goualougo Triangle Ape Project
1956	Congo	Goualougo	Moto group	2.1	16.866667	troglodytes	algae_fishing	foraging algae	tool	0	0	146.725973	37	forest	180	1	\Boesch 2012 Wild Cultures: A Comparison between Chimpanzee and Human Cultures. Cambridge University Press: Cambridge, UK.\""
1957	Congo	Goualougo	Moto group	2.1	16.866667	troglodytes	algae_scooping	foraging algae	tool	0	0	146.725973	37	forest	180	1	Sanz and Morgan 2013 Ecological and Social Correlates of Chimpanzee Tool Use Philosophical Transactions of the Royal Society B 368: 20120416
1958	Congo	Goualougo	Moto group	2.1	16.866667	troglodytes	ant_dipping	foraging ants	tool	1	1	146.725973	37	forest	180	1	\Sanz and Morgan 2007 Chimpanzee Tool Technology in the Goualougo Triangle, Republic of Congo Journal of Human Evolution 52: 420-433\""
1959	Congo	Goualougo	Moto group	2.1	16.866667	troglodytes	ant_eating	foraging ants	unknown	1	1	146.725973	37	forest	180	1	Sanz and Morgan 2009 Flexible and Persistent Tool-using Strategies in Honey-gathering by Wild Chimpanzees International Journal of Primatology 30: 411-427
1960	Congo	Goualougo	Moto group	2.1	16.866667	troglodytes	ant_eating_without_tools	foraging ants	non_tool	0	0	146.725973	37	forest	180	1	Sanz et al. 2010 Chimpanzees Prey on Army Ants with Specialized Tool Set American Journal of Primatology 72: 17-24
1961	Congo	Goualougo	Moto group	2.1	16.866667	troglodytes	ant_fishing	foraging ants	tool	0	0	146.725973	37	forest	180	1	Sanz and Morgan 2011 Elemental Variation in the Termite Fishing of Wild Chimpanzees (Pan troglodytes) Biology Letters 7: 634-637.
1962	Congo	Goualougo	Moto group	2.1	16.866667	troglodytes	bathing	thermoregulation	non_tool	0	0	146.725973	37	forest	180	1	Sanz et al. 2009 Design Complexity in Termite-fishing Tools of Chimpanzees (Pan troglodytes) Biology Letters 5: 293-296
1963	Congo	Goualougo	Moto group	2.1	16.866667	troglodytes	cave_use	thermoregulation	non_tool	0	0	146.725973	37	forest	180	1
1964	Congo	Goualougo	Moto group	2.1	16.866667	troglodytes	fruit_cleaving	foraging fruit	tool	0	0	146.725973	37	forest	180	1
1965	Congo	Goualougo	Moto group	2.1	16.866667	troglodytes	ground_nest	ground protection	non_tool	0	0	146.725973	37	forest	180	1
1966	Congo	Goualougo	Moto group	2.1	16.866667	troglodytes	honey_eating	foraging honey	unknown	1	1	146.725973	37	forest	180	1
1967	Congo	Goualougo	Moto group	2.1	16.866667	troglodytes	honey_eating_without_tools	foraging honey	non_tool	1	1	146.725973	37	forest	180	1
1968	Congo	Goualougo	Moto group	2.1	16.866667	troglodytes	honey_extraction_with_tool	foraging honey	tool	1	1	146.725973	37	forest	180	1
1969	Congo	Goualougo	Moto group	2.1	16.866667	troglodytes	honey_extraction_with_toolset	foraging honey	tool	1	1	146.725973	37	forest	180	1
1970	Congo	Goualougo	Moto group	2.1	16.866667	troglodytes	leaf_clipping	communication	tool	0	0	146.725973	37	forest	180	1
1971	Congo	Goualougo	Moto group	2.1	16.866667	troglodytes	leaf_cushion	ground protection	non_tool	1	1	146.725973	37	forest	180	1
1972	Congo	Goualougo	Moto group	2.1	16.866667	troglodytes	leaf_sponge	water extraction	tool	1	1	146.725973	37	forest	180	1
1973	Congo	Goualougo	Moto group	2.1	16.866667	troglodytes	marrow_pick	foraging vertebrates	tool	1	1	146.725973	37	forest	180	1
1974	Congo	Goualougo	Moto group	2.1	16.866667	troglodytes	moss_sponge	water extraction	tool	0	0	146.725973	37	forest	180	1
1975	Congo	Goualougo	Moto group	2.1	16.866667	troglodytes	nut_cracking	foraging nuts	tool	0	0	146.725973	37	forest	180	1
1976	Congo	Goualougo	Moto group	2.1	16.866667	troglodytes	pestle_pounding	foraging pith	tool	not applicable	NA	146.725973	37	forest	180	1
1977	Congo	Goualougo	Moto group	2.1	16.866667	troglodytes	stone_throwing	communication	tool	1	1	146.725973	37	forest	180	1
1978	Congo	Goualougo	Moto group	2.1	16.866667	troglodytes	termite_eating	foraging termites	unknown	1	1	146.725973	37	forest	180	1
1979	Congo	Goualougo	Moto group	2.1	16.866667	troglodytes	termite_eating_without_tools	foraging termites	non_tool	0	0	146.725973	37	forest	180	1
1980	Congo	Goualougo	Moto group	2.1	16.866667	troglodytes	termite_fishing	foraging termites	tool	1	1	146.725973	37	forest	180	1
1981	Congo	Goualougo	Moto group	2.1	16.866667	troglodytes	termite_fishing_toolset	foraging termites	tool	1	1	146.725973	37	forest	180	1
1982	Congo	Goualougo	Moto group	2.1	16.866667	troglodytes	tool_assisted_hunting	foraging vertebrates	tool	0	0	146.725973	37	forest	180	1
1983	Congo	Goualougo	Moto group	2.1	16.866667	troglodytes	USO_digging	foraging	tool	0	0	146.725973	37	forest	180	1
1984	Congo	Goualougo	Moto group	2.1	16.866667	troglodytes	water_dipping	water extraction	tool	1	1	146.725973	37	forest	180	1
1985	Liberia	Grebo	unspecified	5.405889	-7.732278	verus	accumulative_stone_throwing	communication	tool	0	0	0	39	forest	13	21	PanAf Data
1986	Liberia	Grebo	unspecified	5.405889	-7.732278	verus	algae_eating_without_tools	foraging algae	non_tool	0	0	0	39	forest	13	21
1987	Liberia	Grebo	unspecified	5.405889	-7.732278	verus	algae_fishing	foraging algae	tool	0	0	0	39	forest	13	21
1988	Liberia	Grebo	unspecified	5.405889	-7.732278	verus	algae_scooping	foraging algae	tool	0	0	0	39	forest	13	21
1989	Liberia	Grebo	unspecified	5.405889	-7.732278	verus	ant_dipping	foraging ants	tool	0	0	0	39	forest	13	21
1990	Liberia	Grebo	unspecified	5.405889	-7.732278	verus	ant_eating	foraging ants	unknown	0	0	0	39	forest	13	21
1991	Liberia	Grebo	unspecified	5.405889	-7.732278	verus	ant_eating_without_tools	foraging ants	non_tool	0	0	0	39	forest	13	21
1992	Liberia	Grebo	unspecified	5.405889	-7.732278	verus	ant_fishing	foraging ants	tool	0	0	0	39	forest	13	21
1993	Liberia	Grebo	unspecified	5.405889	-7.732278	verus	bathing	thermoregulation	non_tool	0	0	0	39	forest	13	21
1994	Liberia	Grebo	unspecified	5.405889	-7.732278	verus	cave_use	thermoregulation	non_tool	0	0	0	39	forest	13	21
1995	Liberia	Grebo	unspecified	5.405889	-7.732278	verus	fruit_cleaving	foraging fruit	tool	0	0	0	39	forest	13	21
1996	Liberia	Grebo	unspecified	5.405889	-7.732278	verus	ground_nest	ground protection	non_tool	0	0	0	39	forest	13	21
1997	Liberia	Grebo	unspecified	5.405889	-7.732278	verus	honey_eating	foraging honey	unknown	0	0	0	39	forest	13	21
1998	Liberia	Grebo	unspecified	5.405889	-7.732278	verus	honey_eating_without_tools	foraging honey	non_tool	0	0	0	39	forest	13	21
1999	Liberia	Grebo	unspecified	5.405889	-7.732278	verus	honey_extraction_with_tool	foraging honey	tool	0	0	0	39	forest	13	21
[truncated: 2,465 more rows]
